# Supplementary material for: The potential role of biomarkers CD28 and PF4 in the pathogenesis of idiopathic pulmonary fibrosis and their impact on the prognosis: an immune microenvironment analysis
Source: Hereditas. 2025 Jun 7;162:98. doi: 10.1186/s41065-025-00464-x (PMC12144798; doi:10.1186/s41065-025-00464-x)
Supplement: Supplementary file 1 — Supplementary Material 1 [file 41065_2025_464_MOESM1_ESM.xlsx]

## Sheet: clinical
!Sample_geo_accession	!Sample_submission_date	!Sample_last_update_date	!Sample_source_name_ch1	!Sample_organism_ch1	!Sample_characteristics_ch1	!Sample_characteristics_ch1	!Sample_characteristics_ch1	!Sample_characteristics_ch1	!Sample_characteristics_ch1	!Sample_characteristics_ch1	!Sample_molecule_ch1	!Sample_extract_protocol_ch1	!Sample_extract_protocol_ch1	!Sample_label_ch1	!Sample_label_protocol_ch1	!Sample_taxid_ch1	!Sample_hyb_protocol	!Sample_scan_protocol	!Sample_platform_id	!Sample_contact_name	!Sample_contact_laboratory	!Sample_contact_department	!Sample_contact_institute	!Sample_contact_address	!Sample_contact_city	!Sample_contact_state	!Sample_contact_zip/postal_code	!Sample_contact_country	!Sample_supplementary_file	!Sample_data_row_count
GSM693750	Mar 18 2011	May 07 2018	Peripheral blood mononuclear cells, blood draw, 30 minutes interval	Homo sapiens	cell type: Peripheral blood mononuclear cells (PBMC)	disease status: idiopathic pulmonary fibrosis (IPF)	age: 53	gender: Male	outcome: 1	time to outcome: 0.052 years	total RNA	10 ml of blood was drawn by venipuncture in each participant and collected in a cell preparation tube (CPT) followed by centrifugation at 1500 g for 30 minutes at room temperature. After plasma removal, the cell layer was transferred into a 15 ml conical tube and 5 ml of RNase free PBS was added, the contents were mixed by turning upside down followed by centrifugation at 300 g for 15 minutes. On…	Total RNA was extracted and purified using the miRNeasy Mini Kit (217004, Qiagen, Valencia, CA) under fully automated sample preparation by the assistance of the QIAcube device (9001292, Qiagen, Valencia CA) following the manufacturer＊s protocol.After extraction, total RNA yield and quality were evaluated using NanoDrop at 260 nm and the 2100 Bioanalyzer (Agilent Technologies, Santa Clara, CA)	Cy3	Labeling reactions were performed for each sample using Agilent Low RNA Input Linear Amplification Kit PLUS, One-Color (5184-3523, Agilent Technologies, Santa Clara, CA). Briefly, with a starting concentration of 400 nanograms of total RNA, an initial cDNA strand was synthesized using a oligo(dT)24 primer containing a T7 RNA polymerase, this cDNA was then used as a template to generate Cy3 labele…	9606	1.65 ug of Cy3-labelled cRNA (specific activity >10.0 pmol Cy3/ug cRNA) was fragmented at 60～C for 30 minutes in a reaction volume of 55 ml containing 25x Agilent fragmentation buffer and 10x Agilent blocking agent following the manufacturers instructions. On completion of the fragmentation reaction, 55 ml of 2x GEx Agilent hybridization buffer HI-RPM was added to the fragmentation mixture and hy…	Slides were scanned immediately after washing on the Agilent DNA High Resolution Microarray Scanner (G2505C US45102918) using one color scan setting for 4x44k array slides (Scan Area 61x21.6 mm, Scan resolution 5 米m, Tiff 20 bit, Dye channel is set to Green).	GPL6480	JOSE,DAVID,HERAZO MAYA	Kaminski Lab	Medicine	Yale University	300 Cedar Street	New Haven	CT	6520	USA	ftp://ftp.ncbi.nlm.nih.gov/geo/samples/GSM693nnn/GSM693750/suppl/GSM693750.txt.gz	29807
GSM693751	Mar 18 2011	May 07 2018	Peripheral blood mononuclear cells, blood draw, 30 minutes interval	Homo sapiens	cell type: Peripheral blood mononuclear cells (PBMC)	disease status: idiopathic pulmonary fibrosis (IPF)	age: 57	gender: Female	outcome: 0	time to outcome: 4.186 years	total RNA	10 ml of blood was drawn by venipuncture in each participant and collected in a cell preparation tube (CPT) followed by centrifugation at 1500 g for 30 minutes at room temperature. After plasma removal, the cell layer was transferred into a 15 ml conical tube and 5 ml of RNase free PBS was added, the contents were mixed by turning upside down followed by centrifugation at 300 g for 15 minutes. On…	Total RNA was extracted and purified using the miRNeasy Mini Kit (217004, Qiagen, Valencia, CA) under fully automated sample preparation by the assistance of the QIAcube device (9001292, Qiagen, Valencia CA) following the manufacturer＊s protocol.After extraction, total RNA yield and quality were evaluated using NanoDrop at 260 nm and the 2100 Bioanalyzer (Agilent Technologies, Santa Clara, CA)	Cy3	Labeling reactions were performed for each sample using Agilent Low RNA Input Linear Amplification Kit PLUS, One-Color (5184-3523, Agilent Technologies, Santa Clara, CA). Briefly, with a starting concentration of 400 nanograms of total RNA, an initial cDNA strand was synthesized using a oligo(dT)24 primer containing a T7 RNA polymerase, this cDNA was then used as a template to generate Cy3 labele…	9606	1.65 ug of Cy3-labelled cRNA (specific activity >10.0 pmol Cy3/ug cRNA) was fragmented at 60～C for 30 minutes in a reaction volume of 55 ml containing 25x Agilent fragmentation buffer and 10x Agilent blocking agent following the manufacturers instructions. On completion of the fragmentation reaction, 55 ml of 2x GEx Agilent hybridization buffer HI-RPM was added to the fragmentation mixture and hy…	Slides were scanned immediately after washing on the Agilent DNA High Resolution Microarray Scanner (G2505C US45102918) using one color scan setting for 4x44k array slides (Scan Area 61x21.6 mm, Scan resolution 5 米m, Tiff 20 bit, Dye channel is set to Green).	GPL6480	JOSE,DAVID,HERAZO MAYA	Kaminski Lab	Medicine	Yale University	300 Cedar Street	New Haven	CT	6520	USA	ftp://ftp.ncbi.nlm.nih.gov/geo/samples/GSM693nnn/GSM693751/suppl/GSM693751.txt.gz	29807
GSM693752	Mar 18 2011	May 07 2018	Peripheral blood mononuclear cells, blood draw, 30 minutes interval	Homo sapiens	cell type: Peripheral blood mononuclear cells (PBMC)	disease status: idiopathic pulmonary fibrosis (IPF)	age: 73	gender: Male	outcome: 1	time to outcome: 0.183 years	total RNA	10 ml of blood was drawn by venipuncture in each participant and collected in a cell preparation tube (CPT) followed by centrifugation at 1500 g for 30 minutes at room temperature. After plasma removal, the cell layer was transferred into a 15 ml conical tube and 5 ml of RNase free PBS was added, the contents were mixed by turning upside down followed by centrifugation at 300 g for 15 minutes. On…	Total RNA was extracted and purified using the miRNeasy Mini Kit (217004, Qiagen, Valencia, CA) under fully automated sample preparation by the assistance of the QIAcube device (9001292, Qiagen, Valencia CA) following the manufacturer＊s protocol.After extraction, total RNA yield and quality were evaluated using NanoDrop at 260 nm and the 2100 Bioanalyzer (Agilent Technologies, Santa Clara, CA)	Cy3	Labeling reactions were performed for each sample using Agilent Low RNA Input Linear Amplification Kit PLUS, One-Color (5184-3523, Agilent Technologies, Santa Clara, CA). Briefly, with a starting concentration of 400 nanograms of total RNA, an initial cDNA strand was synthesized using a oligo(dT)24 primer containing a T7 RNA polymerase, this cDNA was then used as a template to generate Cy3 labele…	9606	1.65 ug of Cy3-labelled cRNA (specific activity >10.0 pmol Cy3/ug cRNA) was fragmented at 60～C for 30 minutes in a reaction volume of 55 ml containing 25x Agilent fragmentation buffer and 10x Agilent blocking agent following the manufacturers instructions. On completion of the fragmentation reaction, 55 ml of 2x GEx Agilent hybridization buffer HI-RPM was added to the fragmentation mixture and hy…	Slides were scanned immediately after washing on the Agilent DNA High Resolution Microarray Scanner (G2505C US45102918) using one color scan setting for 4x44k array slides (Scan Area 61x21.6 mm, Scan resolution 5 米m, Tiff 20 bit, Dye channel is set to Green).	GPL6480	JOSE,DAVID,HERAZO MAYA	Kaminski Lab	Medicine	Yale University	300 Cedar Street	New Haven	CT	6520	USA	ftp://ftp.ncbi.nlm.nih.gov/geo/samples/GSM693nnn/GSM693752/suppl/GSM693752.txt.gz	29807
GSM693753	Mar 18 2011	May 07 2018	Peripheral blood mononuclear cells, blood draw, 30 minutes interval	Homo sapiens	cell type: Peripheral blood mononuclear cells (PBMC)	disease status: idiopathic pulmonary fibrosis (IPF)	age: 73	gender: Female	outcome: 1	time to outcome: 0.345	total RNA	10 ml of blood was drawn by venipuncture in each participant and collected in a cell preparation tube (CPT) followed by centrifugation at 1500 g for 30 minutes at room temperature. After plasma removal, the cell layer was transferred into a 15 ml conical tube and 5 ml of RNase free PBS was added, the contents were mixed by turning upside down followed by centrifugation at 300 g for 15 minutes. On…	Total RNA was extracted and purified using the miRNeasy Mini Kit (217004, Qiagen, Valencia, CA) under fully automated sample preparation by the assistance of the QIAcube device (9001292, Qiagen, Valencia CA) following the manufacturer＊s protocol.After extraction, total RNA yield and quality were evaluated using NanoDrop at 260 nm and the 2100 Bioanalyzer (Agilent Technologies, Santa Clara, CA)	Cy3	Labeling reactions were performed for each sample using Agilent Low RNA Input Linear Amplification Kit PLUS, One-Color (5184-3523, Agilent Technologies, Santa Clara, CA). Briefly, with a starting concentration of 400 nanograms of total RNA, an initial cDNA strand was synthesized using a oligo(dT)24 primer containing a T7 RNA polymerase, this cDNA was then used as a template to generate Cy3 labele…	9606	1.65 ug of Cy3-labelled cRNA (specific activity >10.0 pmol Cy3/ug cRNA) was fragmented at 60～C for 30 minutes in a reaction volume of 55 ml containing 25x Agilent fragmentation buffer and 10x Agilent blocking agent following the manufacturers instructions. On completion of the fragmentation reaction, 55 ml of 2x GEx Agilent hybridization buffer HI-RPM was added to the fragmentation mixture and hy…	Slides were scanned immediately after washing on the Agilent DNA High Resolution Microarray Scanner (G2505C US45102918) using one color scan setting for 4x44k array slides (Scan Area 61x21.6 mm, Scan resolution 5 米m, Tiff 20 bit, Dye channel is set to Green).	GPL6480	JOSE,DAVID,HERAZO MAYA	Kaminski Lab	Medicine	Yale University	300 Cedar Street	New Haven	CT	6520	USA	ftp://ftp.ncbi.nlm.nih.gov/geo/samples/GSM693nnn/GSM693753/suppl/GSM693753.txt.gz	29807
GSM693754	Mar 18 2011	May 07 2018	Peripheral blood mononuclear cells, blood draw, 30 minutes interval	Homo sapiens	cell type: Peripheral blood mononuclear cells (PBMC)	disease status: idiopathic pulmonary fibrosis (IPF)	age: 74	gender: Male	outcome: 1	time to outcome: 0.684 years	total RNA	10 ml of blood was drawn by venipuncture in each participant and collected in a cell preparation tube (CPT) followed by centrifugation at 1500 g for 30 minutes at room temperature. After plasma removal, the cell layer was transferred into a 15 ml conical tube and 5 ml of RNase free PBS was added, the contents were mixed by turning upside down followed by centrifugation at 300 g for 15 minutes. On…	Total RNA was extracted and purified using the miRNeasy Mini Kit (217004, Qiagen, Valencia, CA) under fully automated sample preparation by the assistance of the QIAcube device (9001292, Qiagen, Valencia CA) following the manufacturer＊s protocol.After extraction, total RNA yield and quality were evaluated using NanoDrop at 260 nm and the 2100 Bioanalyzer (Agilent Technologies, Santa Clara, CA)	Cy3	Labeling reactions were performed for each sample using Agilent Low RNA Input Linear Amplification Kit PLUS, One-Color (5184-3523, Agilent Technologies, Santa Clara, CA). Briefly, with a starting concentration of 400 nanograms of total RNA, an initial cDNA strand was synthesized using a oligo(dT)24 primer containing a T7 RNA polymerase, this cDNA was then used as a template to generate Cy3 labele…	9606	1.65 ug of Cy3-labelled cRNA (specific activity >10.0 pmol Cy3/ug cRNA) was fragmented at 60～C for 30 minutes in a reaction volume of 55 ml containing 25x Agilent fragmentation buffer and 10x Agilent blocking agent following the manufacturers instructions. On completion of the fragmentation reaction, 55 ml of 2x GEx Agilent hybridization buffer HI-RPM was added to the fragmentation mixture and hy…	Slides were scanned immediately after washing on the Agilent DNA High Resolution Microarray Scanner (G2505C US45102918) using one color scan setting for 4x44k array slides (Scan Area 61x21.6 mm, Scan resolution 5 米m, Tiff 20 bit, Dye channel is set to Green).	GPL6480	JOSE,DAVID,HERAZO MAYA	Kaminski Lab	Medicine	Yale University	300 Cedar Street	New Haven	CT	6520	USA	ftp://ftp.ncbi.nlm.nih.gov/geo/samples/GSM693nnn/GSM693754/suppl/GSM693754.txt.gz	29807
GSM693755	Mar 18 2011	May 07 2018	Peripheral blood mononuclear cells, blood draw, 30 minutes interval	Homo sapiens	cell type: Peripheral blood mononuclear cells (PBMC)	disease status: idiopathic pulmonary fibrosis (IPF)	age: 59	gender: Male	outcome: 1	time to outcome: 3.433 years	total RNA	10 ml of blood was drawn by venipuncture in each participant and collected in a cell preparation tube (CPT) followed by centrifugation at 1500 g for 30 minutes at room temperature. After plasma removal, the cell layer was transferred into a 15 ml conical tube and 5 ml of RNase free PBS was added, the contents were mixed by turning upside down followed by centrifugation at 300 g for 15 minutes. On…	Total RNA was extracted and purified using the miRNeasy Mini Kit (217004, Qiagen, Valencia, CA) under fully automated sample preparation by the assistance of the QIAcube device (9001292, Qiagen, Valencia CA) following the manufacturer＊s protocol.After extraction, total RNA yield and quality were evaluated using NanoDrop at 260 nm and the 2100 Bioanalyzer (Agilent Technologies, Santa Clara, CA)	Cy3	Labeling reactions were performed for each sample using Agilent Low RNA Input Linear Amplification Kit PLUS, One-Color (5184-3523, Agilent Technologies, Santa Clara, CA). Briefly, with a starting concentration of 400 nanograms of total RNA, an initial cDNA strand was synthesized using a oligo(dT)24 primer containing a T7 RNA polymerase, this cDNA was then used as a template to generate Cy3 labele…	9606	1.65 ug of Cy3-labelled cRNA (specific activity >10.0 pmol Cy3/ug cRNA) was fragmented at 60～C for 30 minutes in a reaction volume of 55 ml containing 25x Agilent fragmentation buffer and 10x Agilent blocking agent following the manufacturers instructions. On completion of the fragmentation reaction, 55 ml of 2x GEx Agilent hybridization buffer HI-RPM was added to the fragmentation mixture and hy…	Slides were scanned immediately after washing on the Agilent DNA High Resolution Microarray Scanner (G2505C US45102918) using one color scan setting for 4x44k array slides (Scan Area 61x21.6 mm, Scan resolution 5 米m, Tiff 20 bit, Dye channel is set to Green).	GPL6480	JOSE,DAVID,HERAZO MAYA	Kaminski Lab	Medicine	Yale University	300 Cedar Street	New Haven	CT	6520	USA	ftp://ftp.ncbi.nlm.nih.gov/geo/samples/GSM693nnn/GSM693755/suppl/GSM693755.txt.gz	29807
GSM693756	Mar 18 2011	May 07 2018	Peripheral blood mononuclear cells, blood draw, 30 minutes interval	Homo sapiens	cell type: Peripheral blood mononuclear cells (PBMC)	disease status: idiopathic pulmonary fibrosis (IPF)	age: 84	gender: Female	outcome: 1	time to outcome: 0.794	total RNA	10 ml of blood was drawn by venipuncture in each participant and collected in a cell preparation tube (CPT) followed by centrifugation at 1500 g for 30 minutes at room temperature. After plasma removal, the cell layer was transferred into a 15 ml conical tube and 5 ml of RNase free PBS was added, the contents were mixed by turning upside down followed by centrifugation at 300 g for 15 minutes. On…	Total RNA was extracted and purified using the miRNeasy Mini Kit (217004, Qiagen, Valencia, CA) under fully automated sample preparation by the assistance of the QIAcube device (9001292, Qiagen, Valencia CA) following the manufacturer＊s protocol.After extraction, total RNA yield and quality were evaluated using NanoDrop at 260 nm and the 2100 Bioanalyzer (Agilent Technologies, Santa Clara, CA)	Cy3	Labeling reactions were performed for each sample using Agilent Low RNA Input Linear Amplification Kit PLUS, One-Color (5184-3523, Agilent Technologies, Santa Clara, CA). Briefly, with a starting concentration of 400 nanograms of total RNA, an initial cDNA strand was synthesized using a oligo(dT)24 primer containing a T7 RNA polymerase, this cDNA was then used as a template to generate Cy3 labele…	9606	1.65 ug of Cy3-labelled cRNA (specific activity >10.0 pmol Cy3/ug cRNA) was fragmented at 60～C for 30 minutes in a reaction volume of 55 ml containing 25x Agilent fragmentation buffer and 10x Agilent blocking agent following the manufacturers instructions. On completion of the fragmentation reaction, 55 ml of 2x GEx Agilent hybridization buffer HI-RPM was added to the fragmentation mixture and hy…	Slides were scanned immediately after washing on the Agilent DNA High Resolution Microarray Scanner (G2505C US45102918) using one color scan setting for 4x44k array slides (Scan Area 61x21.6 mm, Scan resolution 5 米m, Tiff 20 bit, Dye channel is set to Green).	GPL6480	JOSE,DAVID,HERAZO MAYA	Kaminski Lab	Medicine	Yale University	300 Cedar Street	New Haven	CT	6520	USA	ftp://ftp.ncbi.nlm.nih.gov/geo/samples/GSM693nnn/GSM693756/suppl/GSM693756.txt.gz	29807
GSM693757	Mar 18 2011	May 07 2018	Peripheral blood mononuclear cells, blood draw, 30 minutes interval	Homo sapiens	cell type: Peripheral blood mononuclear cells (PBMC)	disease status: idiopathic pulmonary fibrosis (IPF)	age: 77	gender: Female	outcome: 0	time to outcome: 3.887 years	total RNA	10 ml of blood was drawn by venipuncture in each participant and collected in a cell preparation tube (CPT) followed by centrifugation at 1500 g for 30 minutes at room temperature. After plasma removal, the cell layer was transferred into a 15 ml conical tube and 5 ml of RNase free PBS was added, the contents were mixed by turning upside down followed by centrifugation at 300 g for 15 minutes. On…	Total RNA was extracted and purified using the miRNeasy Mini Kit (217004, Qiagen, Valencia, CA) under fully automated sample preparation by the assistance of the QIAcube device (9001292, Qiagen, Valencia CA) following the manufacturer＊s protocol.After extraction, total RNA yield and quality were evaluated using NanoDrop at 260 nm and the 2100 Bioanalyzer (Agilent Technologies, Santa Clara, CA)	Cy3	Labeling reactions were performed for each sample using Agilent Low RNA Input Linear Amplification Kit PLUS, One-Color (5184-3523, Agilent Technologies, Santa Clara, CA). Briefly, with a starting concentration of 400 nanograms of total RNA, an initial cDNA strand was synthesized using a oligo(dT)24 primer containing a T7 RNA polymerase, this cDNA was then used as a template to generate Cy3 labele…	9606	1.65 ug of Cy3-labelled cRNA (specific activity >10.0 pmol Cy3/ug cRNA) was fragmented at 60～C for 30 minutes in a reaction volume of 55 ml containing 25x Agilent fragmentation buffer and 10x Agilent blocking agent following the manufacturers instructions. On completion of the fragmentation reaction, 55 ml of 2x GEx Agilent hybridization buffer HI-RPM was added to the fragmentation mixture and hy…	Slides were scanned immediately after washing on the Agilent DNA High Resolution Microarray Scanner (G2505C US45102918) using one color scan setting for 4x44k array slides (Scan Area 61x21.6 mm, Scan resolution 5 米m, Tiff 20 bit, Dye channel is set to Green).	GPL6480	JOSE,DAVID,HERAZO MAYA	Kaminski Lab	Medicine	Yale University	300 Cedar Street	New Haven	CT	6520	USA	ftp://ftp.ncbi.nlm.nih.gov/geo/samples/GSM693nnn/GSM693757/suppl/GSM693757.txt.gz	29807
GSM693758	Mar 18 2011	May 07 2018	Peripheral blood mononuclear cells, blood draw, 30 minutes interval	Homo sapiens	cell type: Peripheral blood mononuclear cells (PBMC)	disease status: idiopathic pulmonary fibrosis (IPF)	age: 85	gender: Male	outcome: 0	time to outcome: 1.180 years	total RNA	10 ml of blood was drawn by venipuncture in each participant and collected in a cell preparation tube (CPT) followed by centrifugation at 1500 g for 30 minutes at room temperature. After plasma removal, the cell layer was transferred into a 15 ml conical tube and 5 ml of RNase free PBS was added, the contents were mixed by turning upside down followed by centrifugation at 300 g for 15 minutes. On…	Total RNA was extracted and purified using the miRNeasy Mini Kit (217004, Qiagen, Valencia, CA) under fully automated sample preparation by the assistance of the QIAcube device (9001292, Qiagen, Valencia CA) following the manufacturer＊s protocol.After extraction, total RNA yield and quality were evaluated using NanoDrop at 260 nm and the 2100 Bioanalyzer (Agilent Technologies, Santa Clara, CA)	Cy3	Labeling reactions were performed for each sample using Agilent Low RNA Input Linear Amplification Kit PLUS, One-Color (5184-3523, Agilent Technologies, Santa Clara, CA). Briefly, with a starting concentration of 400 nanograms of total RNA, an initial cDNA strand was synthesized using a oligo(dT)24 primer containing a T7 RNA polymerase, this cDNA was then used as a template to generate Cy3 labele…	9606	1.65 ug of Cy3-labelled cRNA (specific activity >10.0 pmol Cy3/ug cRNA) was fragmented at 60～C for 30 minutes in a reaction volume of 55 ml containing 25x Agilent fragmentation buffer and 10x Agilent blocking agent following the manufacturers instructions. On completion of the fragmentation reaction, 55 ml of 2x GEx Agilent hybridization buffer HI-RPM was added to the fragmentation mixture and hy…	Slides were scanned immediately after washing on the Agilent DNA High Resolution Microarray Scanner (G2505C US45102918) using one color scan setting for 4x44k array slides (Scan Area 61x21.6 mm, Scan resolution 5 米m, Tiff 20 bit, Dye channel is set to Green).	GPL6480	JOSE,DAVID,HERAZO MAYA	Kaminski Lab	Medicine	Yale University	300 Cedar Street	New Haven	CT	6520	USA	ftp://ftp.ncbi.nlm.nih.gov/geo/samples/GSM693nnn/GSM693758/suppl/GSM693758.txt.gz	29807
GSM693759	Mar 18 2011	May 07 2018	Peripheral blood mononuclear cells, blood draw, 30 minutes interval	Homo sapiens	cell type: Peripheral blood mononuclear cells (PBMC)	disease status: idiopathic pulmonary fibrosis (IPF)	age: 63	gender: Male	outcome: 1	time to outcome: 0.550	total RNA	10 ml of blood was drawn by venipuncture in each participant and collected in a cell preparation tube (CPT) followed by centrifugation at 1500 g for 30 minutes at room temperature. After plasma removal, the cell layer was transferred into a 15 ml conical tube and 5 ml of RNase free PBS was added, the contents were mixed by turning upside down followed by centrifugation at 300 g for 15 minutes. On…	Total RNA was extracted and purified using the miRNeasy Mini Kit (217004, Qiagen, Valencia, CA) under fully automated sample preparation by the assistance of the QIAcube device (9001292, Qiagen, Valencia CA) following the manufacturer＊s protocol.After extraction, total RNA yield and quality were evaluated using NanoDrop at 260 nm and the 2100 Bioanalyzer (Agilent Technologies, Santa Clara, CA)	Cy3	Labeling reactions were performed for each sample using Agilent Low RNA Input Linear Amplification Kit PLUS, One-Color (5184-3523, Agilent Technologies, Santa Clara, CA). Briefly, with a starting concentration of 400 nanograms of total RNA, an initial cDNA strand was synthesized using a oligo(dT)24 primer containing a T7 RNA polymerase, this cDNA was then used as a template to generate Cy3 labele…	9606	1.65 ug of Cy3-labelled cRNA (specific activity >10.0 pmol Cy3/ug cRNA) was fragmented at 60～C for 30 minutes in a reaction volume of 55 ml containing 25x Agilent fragmentation buffer and 10x Agilent blocking agent following the manufacturers instructions. On completion of the fragmentation reaction, 55 ml of 2x GEx Agilent hybridization buffer HI-RPM was added to the fragmentation mixture and hy…	Slides were scanned immediately after washing on the Agilent DNA High Resolution Microarray Scanner (G2505C US45102918) using one color scan setting for 4x44k array slides (Scan Area 61x21.6 mm, Scan resolution 5 米m, Tiff 20 bit, Dye channel is set to Green).	GPL6480	JOSE,DAVID,HERAZO MAYA	Kaminski Lab	Medicine	Yale University	300 Cedar Street	New Haven	CT	6520	USA	ftp://ftp.ncbi.nlm.nih.gov/geo/samples/GSM693nnn/GSM693759/suppl/GSM693759.txt.gz	29807
GSM693760	Mar 18 2011	May 07 2018	Peripheral blood mononuclear cells, blood draw, 30 minutes interval	Homo sapiens	cell type: Peripheral blood mononuclear cells (PBMC)	disease status: idiopathic pulmonary fibrosis (IPF)	age: 74	gender: Male	outcome: 1	time to outcome: 3.586 years	total RNA	10 ml of blood was drawn by venipuncture in each participant and collected in a cell preparation tube (CPT) followed by centrifugation at 1500 g for 30 minutes at room temperature. After plasma removal, the cell layer was transferred into a 15 ml conical tube and 5 ml of RNase free PBS was added, the contents were mixed by turning upside down followed by centrifugation at 300 g for 15 minutes. On…	Total RNA was extracted and purified using the miRNeasy Mini Kit (217004, Qiagen, Valencia, CA) under fully automated sample preparation by the assistance of the QIAcube device (9001292, Qiagen, Valencia CA) following the manufacturer＊s protocol.After extraction, total RNA yield and quality were evaluated using NanoDrop at 260 nm and the 2100 Bioanalyzer (Agilent Technologies, Santa Clara, CA)	Cy3	Labeling reactions were performed for each sample using Agilent Low RNA Input Linear Amplification Kit PLUS, One-Color (5184-3523, Agilent Technologies, Santa Clara, CA). Briefly, with a starting concentration of 400 nanograms of total RNA, an initial cDNA strand was synthesized using a oligo(dT)24 primer containing a T7 RNA polymerase, this cDNA was then used as a template to generate Cy3 labele…	9606	1.65 ug of Cy3-labelled cRNA (specific activity >10.0 pmol Cy3/ug cRNA) was fragmented at 60～C for 30 minutes in a reaction volume of 55 ml containing 25x Agilent fragmentation buffer and 10x Agilent blocking agent following the manufacturers instructions. On completion of the fragmentation reaction, 55 ml of 2x GEx Agilent hybridization buffer HI-RPM was added to the fragmentation mixture and hy…	Slides were scanned immediately after washing on the Agilent DNA High Resolution Microarray Scanner (G2505C US45102918) using one color scan setting for 4x44k array slides (Scan Area 61x21.6 mm, Scan resolution 5 米m, Tiff 20 bit, Dye channel is set to Green).	GPL6480	JOSE,DAVID,HERAZO MAYA	Kaminski Lab	Medicine	Yale University	300 Cedar Street	New Haven	CT	6520	USA	ftp://ftp.ncbi.nlm.nih.gov/geo/samples/GSM693nnn/GSM693760/suppl/GSM693760.txt.gz	29807
GSM693761	Mar 18 2011	May 07 2018	Peripheral blood mononuclear cells, blood draw, 30 minutes interval	Homo sapiens	cell type: Peripheral blood mononuclear cells (PBMC)	disease status: idiopathic pulmonary fibrosis (IPF)	age: 74	gender: Male	outcome: 1	time to outcome: 1.561 years	total RNA	10 ml of blood was drawn by venipuncture in each participant and collected in a cell preparation tube (CPT) followed by centrifugation at 1500 g for 30 minutes at room temperature. After plasma removal, the cell layer was transferred into a 15 ml conical tube and 5 ml of RNase free PBS was added, the contents were mixed by turning upside down followed by centrifugation at 300 g for 15 minutes. On…	Total RNA was extracted and purified using the miRNeasy Mini Kit (217004, Qiagen, Valencia, CA) under fully automated sample preparation by the assistance of the QIAcube device (9001292, Qiagen, Valencia CA) following the manufacturer＊s protocol.After extraction, total RNA yield and quality were evaluated using NanoDrop at 260 nm and the 2100 Bioanalyzer (Agilent Technologies, Santa Clara, CA)	Cy3	Labeling reactions were performed for each sample using Agilent Low RNA Input Linear Amplification Kit PLUS, One-Color (5184-3523, Agilent Technologies, Santa Clara, CA). Briefly, with a starting concentration of 400 nanograms of total RNA, an initial cDNA strand was synthesized using a oligo(dT)24 primer containing a T7 RNA polymerase, this cDNA was then used as a template to generate Cy3 labele…	9606	1.65 ug of Cy3-labelled cRNA (specific activity >10.0 pmol Cy3/ug cRNA) was fragmented at 60～C for 30 minutes in a reaction volume of 55 ml containing 25x Agilent fragmentation buffer and 10x Agilent blocking agent following the manufacturers instructions. On completion of the fragmentation reaction, 55 ml of 2x GEx Agilent hybridization buffer HI-RPM was added to the fragmentation mixture and hy…	Slides were scanned immediately after washing on the Agilent DNA High Resolution Microarray Scanner (G2505C US45102918) using one color scan setting for 4x44k array slides (Scan Area 61x21.6 mm, Scan resolution 5 米m, Tiff 20 bit, Dye channel is set to Green).	GPL6480	JOSE,DAVID,HERAZO MAYA	Kaminski Lab	Medicine	Yale University	300 Cedar Street	New Haven	CT	6520	USA	ftp://ftp.ncbi.nlm.nih.gov/geo/samples/GSM693nnn/GSM693761/suppl/GSM693761.txt.gz	29807
GSM693762	Mar 18 2011	May 07 2018	Peripheral blood mononuclear cells, blood draw, 30 minutes interval	Homo sapiens	cell type: Peripheral blood mononuclear cells (PBMC)	disease status: idiopathic pulmonary fibrosis (IPF)	age: 59	gender: Male	outcome: 1	time to outcome: 0.484 years	total RNA	10 ml of blood was drawn by venipuncture in each participant and collected in a cell preparation tube (CPT) followed by centrifugation at 1500 g for 30 minutes at room temperature. After plasma removal, the cell layer was transferred into a 15 ml conical tube and 5 ml of RNase free PBS was added, the contents were mixed by turning upside down followed by centrifugation at 300 g for 15 minutes. On…	Total RNA was extracted and purified using the miRNeasy Mini Kit (217004, Qiagen, Valencia, CA) under fully automated sample preparation by the assistance of the QIAcube device (9001292, Qiagen, Valencia CA) following the manufacturer＊s protocol.After extraction, total RNA yield and quality were evaluated using NanoDrop at 260 nm and the 2100 Bioanalyzer (Agilent Technologies, Santa Clara, CA)	Cy3	Labeling reactions were performed for each sample using Agilent Low RNA Input Linear Amplification Kit PLUS, One-Color (5184-3523, Agilent Technologies, Santa Clara, CA). Briefly, with a starting concentration of 400 nanograms of total RNA, an initial cDNA strand was synthesized using a oligo(dT)24 primer containing a T7 RNA polymerase, this cDNA was then used as a template to generate Cy3 labele…	9606	1.65 ug of Cy3-labelled cRNA (specific activity >10.0 pmol Cy3/ug cRNA) was fragmented at 60～C for 30 minutes in a reaction volume of 55 ml containing 25x Agilent fragmentation buffer and 10x Agilent blocking agent following the manufacturers instructions. On completion of the fragmentation reaction, 55 ml of 2x GEx Agilent hybridization buffer HI-RPM was added to the fragmentation mixture and hy…	Slides were scanned immediately after washing on the Agilent DNA High Resolution Microarray Scanner (G2505C US45102918) using one color scan setting for 4x44k array slides (Scan Area 61x21.6 mm, Scan resolution 5 米m, Tiff 20 bit, Dye channel is set to Green).	GPL6480	JOSE,DAVID,HERAZO MAYA	Kaminski Lab	Medicine	Yale University	300 Cedar Street	New Haven	CT	6520	USA	ftp://ftp.ncbi.nlm.nih.gov/geo/samples/GSM693nnn/GSM693762/suppl/GSM693762.txt.gz	29807
GSM693763	Mar 18 2011	May 07 2018	Peripheral blood mononuclear cells, blood draw, 30 minutes interval	Homo sapiens	cell type: Peripheral blood mononuclear cells (PBMC)	disease status: idiopathic pulmonary fibrosis (IPF)	age: 58	gender: Male	outcome: 0	time to outcome: 4.032 years	total RNA	10 ml of blood was drawn by venipuncture in each participant and collected in a cell preparation tube (CPT) followed by centrifugation at 1500 g for 30 minutes at room temperature. After plasma removal, the cell layer was transferred into a 15 ml conical tube and 5 ml of RNase free PBS was added, the contents were mixed by turning upside down followed by centrifugation at 300 g for 15 minutes. On…	Total RNA was extracted and purified using the miRNeasy Mini Kit (217004, Qiagen, Valencia, CA) under fully automated sample preparation by the assistance of the QIAcube device (9001292, Qiagen, Valencia CA) following the manufacturer＊s protocol.After extraction, total RNA yield and quality were evaluated using NanoDrop at 260 nm and the 2100 Bioanalyzer (Agilent Technologies, Santa Clara, CA)	Cy3	Labeling reactions were performed for each sample using Agilent Low RNA Input Linear Amplification Kit PLUS, One-Color (5184-3523, Agilent Technologies, Santa Clara, CA). Briefly, with a starting concentration of 400 nanograms of total RNA, an initial cDNA strand was synthesized using a oligo(dT)24 primer containing a T7 RNA polymerase, this cDNA was then used as a template to generate Cy3 labele…	9606	1.65 ug of Cy3-labelled cRNA (specific activity >10.0 pmol Cy3/ug cRNA) was fragmented at 60～C for 30 minutes in a reaction volume of 55 ml containing 25x Agilent fragmentation buffer and 10x Agilent blocking agent following the manufacturers instructions. On completion of the fragmentation reaction, 55 ml of 2x GEx Agilent hybridization buffer HI-RPM was added to the fragmentation mixture and hy…	Slides were scanned immediately after washing on the Agilent DNA High Resolution Microarray Scanner (G2505C US45102918) using one color scan setting for 4x44k array slides (Scan Area 61x21.6 mm, Scan resolution 5 米m, Tiff 20 bit, Dye channel is set to Green).	GPL6480	JOSE,DAVID,HERAZO MAYA	Kaminski Lab	Medicine	Yale University	300 Cedar Street	New Haven	CT	6520	USA	ftp://ftp.ncbi.nlm.nih.gov/geo/samples/GSM693nnn/GSM693763/suppl/GSM693763.txt.gz	29807
GSM693764	Mar 18 2011	May 07 2018	Peripheral blood mononuclear cells, blood draw, 30 minutes interval	Homo sapiens	cell type: Peripheral blood mononuclear cells (PBMC)	disease status: idiopathic pulmonary fibrosis (IPF)	age: 71	gender: Male	outcome: 1	time to outcome: 0.649 years	total RNA	10 ml of blood was drawn by venipuncture in each participant and collected in a cell preparation tube (CPT) followed by centrifugation at 1500 g for 30 minutes at room temperature. After plasma removal, the cell layer was transferred into a 15 ml conical tube and 5 ml of RNase free PBS was added, the contents were mixed by turning upside down followed by centrifugation at 300 g for 15 minutes. On…	Total RNA was extracted and purified using the miRNeasy Mini Kit (217004, Qiagen, Valencia, CA) under fully automated sample preparation by the assistance of the QIAcube device (9001292, Qiagen, Valencia CA) following the manufacturer＊s protocol.After extraction, total RNA yield and quality were evaluated using NanoDrop at 260 nm and the 2100 Bioanalyzer (Agilent Technologies, Santa Clara, CA)	Cy3	Labeling reactions were performed for each sample using Agilent Low RNA Input Linear Amplification Kit PLUS, One-Color (5184-3523, Agilent Technologies, Santa Clara, CA). Briefly, with a starting concentration of 400 nanograms of total RNA, an initial cDNA strand was synthesized using a oligo(dT)24 primer containing a T7 RNA polymerase, this cDNA was then used as a template to generate Cy3 labele…	9606	1.65 ug of Cy3-labelled cRNA (specific activity >10.0 pmol Cy3/ug cRNA) was fragmented at 60～C for 30 minutes in a reaction volume of 55 ml containing 25x Agilent fragmentation buffer and 10x Agilent blocking agent following the manufacturers instructions. On completion of the fragmentation reaction, 55 ml of 2x GEx Agilent hybridization buffer HI-RPM was added to the fragmentation mixture and hy…	Slides were scanned immediately after washing on the Agilent DNA High Resolution Microarray Scanner (G2505C US45102918) using one color scan setting for 4x44k array slides (Scan Area 61x21.6 mm, Scan resolution 5 米m, Tiff 20 bit, Dye channel is set to Green).	GPL6480	JOSE,DAVID,HERAZO MAYA	Kaminski Lab	Medicine	Yale University	300 Cedar Street	New Haven	CT	6520	USA	ftp://ftp.ncbi.nlm.nih.gov/geo/samples/GSM693nnn/GSM693764/suppl/GSM693764.txt.gz	29807
GSM693765	Mar 18 2011	May 07 2018	Peripheral blood mononuclear cells, blood draw, 30 minutes interval	Homo sapiens	cell type: Peripheral blood mononuclear cells (PBMC)	disease status: idiopathic pulmonary fibrosis (IPF)	age: 77	gender: Male	outcome: 1	time to outcome: 1.372 years	total RNA	10 ml of blood was drawn by venipuncture in each participant and collected in a cell preparation tube (CPT) followed by centrifugation at 1500 g for 30 minutes at room temperature. After plasma removal, the cell layer was transferred into a 15 ml conical tube and 5 ml of RNase free PBS was added, the contents were mixed by turning upside down followed by centrifugation at 300 g for 15 minutes. On…	Total RNA was extracted and purified using the miRNeasy Mini Kit (217004, Qiagen, Valencia, CA) under fully automated sample preparation by the assistance of the QIAcube device (9001292, Qiagen, Valencia CA) following the manufacturer＊s protocol.After extraction, total RNA yield and quality were evaluated using NanoDrop at 260 nm and the 2100 Bioanalyzer (Agilent Technologies, Santa Clara, CA)	Cy3	Labeling reactions were performed for each sample using Agilent Low RNA Input Linear Amplification Kit PLUS, One-Color (5184-3523, Agilent Technologies, Santa Clara, CA). Briefly, with a starting concentration of 400 nanograms of total RNA, an initial cDNA strand was synthesized using a oligo(dT)24 primer containing a T7 RNA polymerase, this cDNA was then used as a template to generate Cy3 labele…	9606	1.65 ug of Cy3-labelled cRNA (specific activity >10.0 pmol Cy3/ug cRNA) was fragmented at 60～C for 30 minutes in a reaction volume of 55 ml containing 25x Agilent fragmentation buffer and 10x Agilent blocking agent following the manufacturers instructions. On completion of the fragmentation reaction, 55 ml of 2x GEx Agilent hybridization buffer HI-RPM was added to the fragmentation mixture and hy…	Slides were scanned immediately after washing on the Agilent DNA High Resolution Microarray Scanner (G2505C US45102918) using one color scan setting for 4x44k array slides (Scan Area 61x21.6 mm, Scan resolution 5 米m, Tiff 20 bit, Dye channel is set to Green).	GPL6480	JOSE,DAVID,HERAZO MAYA	Kaminski Lab	Medicine	Yale University	300 Cedar Street	New Haven	CT	6520	USA	ftp://ftp.ncbi.nlm.nih.gov/geo/samples/GSM693nnn/GSM693765/suppl/GSM693765.txt.gz	29807
GSM693766	Mar 18 2011	May 07 2018	Peripheral blood mononuclear cells, blood draw, 30 minutes interval	Homo sapiens	cell type: Peripheral blood mononuclear cells (PBMC)	disease status: idiopathic pulmonary fibrosis (IPF)	age: 69	gender: Female	outcome: 1	time to outcome: 2.268 years	total RNA	10 ml of blood was drawn by venipuncture in each participant and collected in a cell preparation tube (CPT) followed by centrifugation at 1500 g for 30 minutes at room temperature. After plasma removal, the cell layer was transferred into a 15 ml conical tube and 5 ml of RNase free PBS was added, the contents were mixed by turning upside down followed by centrifugation at 300 g for 15 minutes. On…	Total RNA was extracted and purified using the miRNeasy Mini Kit (217004, Qiagen, Valencia, CA) under fully automated sample preparation by the assistance of the QIAcube device (9001292, Qiagen, Valencia CA) following the manufacturer＊s protocol.After extraction, total RNA yield and quality were evaluated using NanoDrop at 260 nm and the 2100 Bioanalyzer (Agilent Technologies, Santa Clara, CA)	Cy3	Labeling reactions were performed for each sample using Agilent Low RNA Input Linear Amplification Kit PLUS, One-Color (5184-3523, Agilent Technologies, Santa Clara, CA). Briefly, with a starting concentration of 400 nanograms of total RNA, an initial cDNA strand was synthesized using a oligo(dT)24 primer containing a T7 RNA polymerase, this cDNA was then used as a template to generate Cy3 labele…	9606	1.65 ug of Cy3-labelled cRNA (specific activity >10.0 pmol Cy3/ug cRNA) was fragmented at 60～C for 30 minutes in a reaction volume of 55 ml containing 25x Agilent fragmentation buffer and 10x Agilent blocking agent following the manufacturers instructions. On completion of the fragmentation reaction, 55 ml of 2x GEx Agilent hybridization buffer HI-RPM was added to the fragmentation mixture and hy…	Slides were scanned immediately after washing on the Agilent DNA High Resolution Microarray Scanner (G2505C US45102918) using one color scan setting for 4x44k array slides (Scan Area 61x21.6 mm, Scan resolution 5 米m, Tiff 20 bit, Dye channel is set to Green).	GPL6480	JOSE,DAVID,HERAZO MAYA	Kaminski Lab	Medicine	Yale University	300 Cedar Street	New Haven	CT	6520	USA	ftp://ftp.ncbi.nlm.nih.gov/geo/samples/GSM693nnn/GSM693766/suppl/GSM693766.txt.gz	29807
GSM693767	Mar 18 2011	May 07 2018	Peripheral blood mononuclear cells, blood draw, 30 minutes interval	Homo sapiens	cell type: Peripheral blood mononuclear cells (PBMC)	disease status: idiopathic pulmonary fibrosis (IPF)	age: 78	gender: Female	outcome: 0	time to outcome: 3.158 years	total RNA	10 ml of blood was drawn by venipuncture in each participant and collected in a cell preparation tube (CPT) followed by centrifugation at 1500 g for 30 minutes at room temperature. After plasma removal, the cell layer was transferred into a 15 ml conical tube and 5 ml of RNase free PBS was added, the contents were mixed by turning upside down followed by centrifugation at 300 g for 15 minutes. On…	Total RNA was extracted and purified using the miRNeasy Mini Kit (217004, Qiagen, Valencia, CA) under fully automated sample preparation by the assistance of the QIAcube device (9001292, Qiagen, Valencia CA) following the manufacturer＊s protocol.After extraction, total RNA yield and quality were evaluated using NanoDrop at 260 nm and the 2100 Bioanalyzer (Agilent Technologies, Santa Clara, CA)	Cy3	Labeling reactions were performed for each sample using Agilent Low RNA Input Linear Amplification Kit PLUS, One-Color (5184-3523, Agilent Technologies, Santa Clara, CA). Briefly, with a starting concentration of 400 nanograms of total RNA, an initial cDNA strand was synthesized using a oligo(dT)24 primer containing a T7 RNA polymerase, this cDNA was then used as a template to generate Cy3 labele…	9606	1.65 ug of Cy3-labelled cRNA (specific activity >10.0 pmol Cy3/ug cRNA) was fragmented at 60～C for 30 minutes in a reaction volume of 55 ml containing 25x Agilent fragmentation buffer and 10x Agilent blocking agent following the manufacturers instructions. On completion of the fragmentation reaction, 55 ml of 2x GEx Agilent hybridization buffer HI-RPM was added to the fragmentation mixture and hy…	Slides were scanned immediately after washing on the Agilent DNA High Resolution Microarray Scanner (G2505C US45102918) using one color scan setting for 4x44k array slides (Scan Area 61x21.6 mm, Scan resolution 5 米m, Tiff 20 bit, Dye channel is set to Green).	GPL6480	JOSE,DAVID,HERAZO MAYA	Kaminski Lab	Medicine	Yale University	300 Cedar Street	New Haven	CT	6520	USA	ftp://ftp.ncbi.nlm.nih.gov/geo/samples/GSM693nnn/GSM693767/suppl/GSM693767.txt.gz	29807
GSM693768	Mar 18 2011	May 07 2018	Peripheral blood mononuclear cells, blood draw, 30 minutes interval	Homo sapiens	cell type: Peripheral blood mononuclear cells (PBMC)	disease status: idiopathic pulmonary fibrosis (IPF)	age: 70	gender: Male	outcome: 1	time to outcome: 1.956 years	total RNA	10 ml of blood was drawn by venipuncture in each participant and collected in a cell preparation tube (CPT) followed by centrifugation at 1500 g for 30 minutes at room temperature. After plasma removal, the cell layer was transferred into a 15 ml conical tube and 5 ml of RNase free PBS was added, the contents were mixed by turning upside down followed by centrifugation at 300 g for 15 minutes. On…	Total RNA was extracted and purified using the miRNeasy Mini Kit (217004, Qiagen, Valencia, CA) under fully automated sample preparation by the assistance of the QIAcube device (9001292, Qiagen, Valencia CA) following the manufacturer＊s protocol.After extraction, total RNA yield and quality were evaluated using NanoDrop at 260 nm and the 2100 Bioanalyzer (Agilent Technologies, Santa Clara, CA)	Cy3	Labeling reactions were performed for each sample using Agilent Low RNA Input Linear Amplification Kit PLUS, One-Color (5184-3523, Agilent Technologies, Santa Clara, CA). Briefly, with a starting concentration of 400 nanograms of total RNA, an initial cDNA strand was synthesized using a oligo(dT)24 primer containing a T7 RNA polymerase, this cDNA was then used as a template to generate Cy3 labele…	9606	1.65 ug of Cy3-labelled cRNA (specific activity >10.0 pmol Cy3/ug cRNA) was fragmented at 60～C for 30 minutes in a reaction volume of 55 ml containing 25x Agilent fragmentation buffer and 10x Agilent blocking agent following the manufacturers instructions. On completion of the fragmentation reaction, 55 ml of 2x GEx Agilent hybridization buffer HI-RPM was added to the fragmentation mixture and hy…	Slides were scanned immediately after washing on the Agilent DNA High Resolution Microarray Scanner (G2505C US45102918) using one color scan setting for 4x44k array slides (Scan Area 61x21.6 mm, Scan resolution 5 米m, Tiff 20 bit, Dye channel is set to Green).	GPL6480	JOSE,DAVID,HERAZO MAYA	Kaminski Lab	Medicine	Yale University	300 Cedar Street	New Haven	CT	6520	USA	ftp://ftp.ncbi.nlm.nih.gov/geo/samples/GSM693nnn/GSM693768/suppl/GSM693768.txt.gz	29807
GSM693769	Mar 18 2011	May 07 2018	Peripheral blood mononuclear cells, blood draw, 30 minutes interval	Homo sapiens	cell type: Peripheral blood mononuclear cells (PBMC)	disease status: idiopathic pulmonary fibrosis (IPF)	age: 57	gender: Male	outcome: 0	time to outcome: 3.536 years	total RNA	10 ml of blood was drawn by venipuncture in each participant and collected in a cell preparation tube (CPT) followed by centrifugation at 1500 g for 30 minutes at room temperature. After plasma removal, the cell layer was transferred into a 15 ml conical tube and 5 ml of RNase free PBS was added, the contents were mixed by turning upside down followed by centrifugation at 300 g for 15 minutes. On…	Total RNA was extracted and purified using the miRNeasy Mini Kit (217004, Qiagen, Valencia, CA) under fully automated sample preparation by the assistance of the QIAcube device (9001292, Qiagen, Valencia CA) following the manufacturer＊s protocol.After extraction, total RNA yield and quality were evaluated using NanoDrop at 260 nm and the 2100 Bioanalyzer (Agilent Technologies, Santa Clara, CA)	Cy3	Labeling reactions were performed for each sample using Agilent Low RNA Input Linear Amplification Kit PLUS, One-Color (5184-3523, Agilent Technologies, Santa Clara, CA). Briefly, with a starting concentration of 400 nanograms of total RNA, an initial cDNA strand was synthesized using a oligo(dT)24 primer containing a T7 RNA polymerase, this cDNA was then used as a template to generate Cy3 labele…	9606	1.65 ug of Cy3-labelled cRNA (specific activity >10.0 pmol Cy3/ug cRNA) was fragmented at 60～C for 30 minutes in a reaction volume of 55 ml containing 25x Agilent fragmentation buffer and 10x Agilent blocking agent following the manufacturers instructions. On completion of the fragmentation reaction, 55 ml of 2x GEx Agilent hybridization buffer HI-RPM was added to the fragmentation mixture and hy…	Slides were scanned immediately after washing on the Agilent DNA High Resolution Microarray Scanner (G2505C US45102918) using one color scan setting for 4x44k array slides (Scan Area 61x21.6 mm, Scan resolution 5 米m, Tiff 20 bit, Dye channel is set to Green).	GPL6480	JOSE,DAVID,HERAZO MAYA	Kaminski Lab	Medicine	Yale University	300 Cedar Street	New Haven	CT	6520	USA	ftp://ftp.ncbi.nlm.nih.gov/geo/samples/GSM693nnn/GSM693769/suppl/GSM693769.txt.gz	29807
GSM693770	Mar 18 2011	May 07 2018	Peripheral blood mononuclear cells, blood draw, 30 minutes interval	Homo sapiens	cell type: Peripheral blood mononuclear cells (PBMC)	disease status: idiopathic pulmonary fibrosis (IPF)	age: 74	gender: Male	outcome: 0	time to outcome: 2.632 years	total RNA	10 ml of blood was drawn by venipuncture in each participant and collected in a cell preparation tube (CPT) followed by centrifugation at 1500 g for 30 minutes at room temperature. After plasma removal, the cell layer was transferred into a 15 ml conical tube and 5 ml of RNase free PBS was added, the contents were mixed by turning upside down followed by centrifugation at 300 g for 15 minutes. On…	Total RNA was extracted and purified using the miRNeasy Mini Kit (217004, Qiagen, Valencia, CA) under fully automated sample preparation by the assistance of the QIAcube device (9001292, Qiagen, Valencia CA) following the manufacturer＊s protocol.After extraction, total RNA yield and quality were evaluated using NanoDrop at 260 nm and the 2100 Bioanalyzer (Agilent Technologies, Santa Clara, CA)	Cy3	Labeling reactions were performed for each sample using Agilent Low RNA Input Linear Amplification Kit PLUS, One-Color (5184-3523, Agilent Technologies, Santa Clara, CA). Briefly, with a starting concentration of 400 nanograms of total RNA, an initial cDNA strand was synthesized using a oligo(dT)24 primer containing a T7 RNA polymerase, this cDNA was then used as a template to generate Cy3 labele…	9606	1.65 ug of Cy3-labelled cRNA (specific activity >10.0 pmol Cy3/ug cRNA) was fragmented at 60～C for 30 minutes in a reaction volume of 55 ml containing 25x Agilent fragmentation buffer and 10x Agilent blocking agent following the manufacturers instructions. On completion of the fragmentation reaction, 55 ml of 2x GEx Agilent hybridization buffer HI-RPM was added to the fragmentation mixture and hy…	Slides were scanned immediately after washing on the Agilent DNA High Resolution Microarray Scanner (G2505C US45102918) using one color scan setting for 4x44k array slides (Scan Area 61x21.6 mm, Scan resolution 5 米m, Tiff 20 bit, Dye channel is set to Green).	GPL6480	JOSE,DAVID,HERAZO MAYA	Kaminski Lab	Medicine	Yale University	300 Cedar Street	New Haven	CT	6520	USA	ftp://ftp.ncbi.nlm.nih.gov/geo/samples/GSM693nnn/GSM693770/suppl/GSM693770.txt.gz	29807
GSM693771	Mar 18 2011	May 07 2018	Peripheral blood mononuclear cells, blood draw, 30 minutes interval	Homo sapiens	cell type: Peripheral blood mononuclear cells (PBMC)	disease status: idiopathic pulmonary fibrosis (IPF)	age: 78	gender: Female	outcome: 1	time to outcomel: 0.120 years	total RNA	10 ml of blood was drawn by venipuncture in each participant and collected in a cell preparation tube (CPT) followed by centrifugation at 1500 g for 30 minutes at room temperature. After plasma removal, the cell layer was transferred into a 15 ml conical tube and 5 ml of RNase free PBS was added, the contents were mixed by turning upside down followed by centrifugation at 300 g for 15 minutes. On…	Total RNA was extracted and purified using the miRNeasy Mini Kit (217004, Qiagen, Valencia, CA) under fully automated sample preparation by the assistance of the QIAcube device (9001292, Qiagen, Valencia CA) following the manufacturer＊s protocol.After extraction, total RNA yield and quality were evaluated using NanoDrop at 260 nm and the 2100 Bioanalyzer (Agilent Technologies, Santa Clara, CA)	Cy3	Labeling reactions were performed for each sample using Agilent Low RNA Input Linear Amplification Kit PLUS, One-Color (5184-3523, Agilent Technologies, Santa Clara, CA). Briefly, with a starting concentration of 400 nanograms of total RNA, an initial cDNA strand was synthesized using a oligo(dT)24 primer containing a T7 RNA polymerase, this cDNA was then used as a template to generate Cy3 labele…	9606	1.65 ug of Cy3-labelled cRNA (specific activity >10.0 pmol Cy3/ug cRNA) was fragmented at 60～C for 30 minutes in a reaction volume of 55 ml containing 25x Agilent fragmentation buffer and 10x Agilent blocking agent following the manufacturers instructions. On completion of the fragmentation reaction, 55 ml of 2x GEx Agilent hybridization buffer HI-RPM was added to the fragmentation mixture and hy…	Slides were scanned immediately after washing on the Agilent DNA High Resolution Microarray Scanner (G2505C US45102918) using one color scan setting for 4x44k array slides (Scan Area 61x21.6 mm, Scan resolution 5 米m, Tiff 20 bit, Dye channel is set to Green).	GPL6480	JOSE,DAVID,HERAZO MAYA	Kaminski Lab	Medicine	Yale University	300 Cedar Street	New Haven	CT	6520	USA	ftp://ftp.ncbi.nlm.nih.gov/geo/samples/GSM693nnn/GSM693771/suppl/GSM693771.txt.gz	29807
GSM693772	Mar 18 2011	May 07 2018	Peripheral blood mononuclear cells, blood draw, 30 minutes interval	Homo sapiens	cell type: Peripheral blood mononuclear cells (PBMC)	disease status: idiopathic pulmonary fibrosis (IPF)	age: 75	gender: Male	outcome: 1	time to outcome: 0.2 years	total RNA	10 ml of blood was drawn by venipuncture in each participant and collected in a cell preparation tube (CPT) followed by centrifugation at 1500 g for 30 minutes at room temperature. After plasma removal, the cell layer was transferred into a 15 ml conical tube and 5 ml of RNase free PBS was added, the contents were mixed by turning upside down followed by centrifugation at 300 g for 15 minutes. On…	Total RNA was extracted and purified using the miRNeasy Mini Kit (217004, Qiagen, Valencia, CA) under fully automated sample preparation by the assistance of the QIAcube device (9001292, Qiagen, Valencia CA) following the manufacturer＊s protocol.After extraction, total RNA yield and quality were evaluated using NanoDrop at 260 nm and the 2100 Bioanalyzer (Agilent Technologies, Santa Clara, CA)	Cy3	Labeling reactions were performed for each sample using Agilent Low RNA Input Linear Amplification Kit PLUS, One-Color (5184-3523, Agilent Technologies, Santa Clara, CA). Briefly, with a starting concentration of 400 nanograms of total RNA, an initial cDNA strand was synthesized using a oligo(dT)24 primer containing a T7 RNA polymerase, this cDNA was then used as a template to generate Cy3 labele…	9606	1.65 ug of Cy3-labelled cRNA (specific activity >10.0 pmol Cy3/ug cRNA) was fragmented at 60～C for 30 minutes in a reaction volume of 55 ml containing 25x Agilent fragmentation buffer and 10x Agilent blocking agent following the manufacturers instructions. On completion of the fragmentation reaction, 55 ml of 2x GEx Agilent hybridization buffer HI-RPM was added to the fragmentation mixture and hy…	Slides were scanned immediately after washing on the Agilent DNA High Resolution Microarray Scanner (G2505C US45102918) using one color scan setting for 4x44k array slides (Scan Area 61x21.6 mm, Scan resolution 5 米m, Tiff 20 bit, Dye channel is set to Green).	GPL6480	JOSE,DAVID,HERAZO MAYA	Kaminski Lab	Medicine	Yale University	300 Cedar Street	New Haven	CT	6520	USA	ftp://ftp.ncbi.nlm.nih.gov/geo/samples/GSM693nnn/GSM693772/suppl/GSM693772.txt.gz	29807
GSM693773	Mar 18 2011	May 07 2018	Peripheral blood mononuclear cells, blood draw, 30 minutes interval	Homo sapiens	cell type: Peripheral blood mononuclear cells (PBMC)	disease status: idiopathic pulmonary fibrosis (IPF)	age: 81	gender: Male	outcome: 1	time to outcome: 1.167 years	total RNA	10 ml of blood was drawn by venipuncture in each participant and collected in a cell preparation tube (CPT) followed by centrifugation at 1500 g for 30 minutes at room temperature. After plasma removal, the cell layer was transferred into a 15 ml conical tube and 5 ml of RNase free PBS was added, the contents were mixed by turning upside down followed by centrifugation at 300 g for 15 minutes. On…	Total RNA was extracted and purified using the miRNeasy Mini Kit (217004, Qiagen, Valencia, CA) under fully automated sample preparation by the assistance of the QIAcube device (9001292, Qiagen, Valencia CA) following the manufacturer＊s protocol.After extraction, total RNA yield and quality were evaluated using NanoDrop at 260 nm and the 2100 Bioanalyzer (Agilent Technologies, Santa Clara, CA)	Cy3	Labeling reactions were performed for each sample using Agilent Low RNA Input Linear Amplification Kit PLUS, One-Color (5184-3523, Agilent Technologies, Santa Clara, CA). Briefly, with a starting concentration of 400 nanograms of total RNA, an initial cDNA strand was synthesized using a oligo(dT)24 primer containing a T7 RNA polymerase, this cDNA was then used as a template to generate Cy3 labele…	9606	1.65 ug of Cy3-labelled cRNA (specific activity >10.0 pmol Cy3/ug cRNA) was fragmented at 60～C for 30 minutes in a reaction volume of 55 ml containing 25x Agilent fragmentation buffer and 10x Agilent blocking agent following the manufacturers instructions. On completion of the fragmentation reaction, 55 ml of 2x GEx Agilent hybridization buffer HI-RPM was added to the fragmentation mixture and hy…	Slides were scanned immediately after washing on the Agilent DNA High Resolution Microarray Scanner (G2505C US45102918) using one color scan setting for 4x44k array slides (Scan Area 61x21.6 mm, Scan resolution 5 米m, Tiff 20 bit, Dye channel is set to Green).	GPL6480	JOSE,DAVID,HERAZO MAYA	Kaminski Lab	Medicine	Yale University	300 Cedar Street	New Haven	CT	6520	USA	ftp://ftp.ncbi.nlm.nih.gov/geo/samples/GSM693nnn/GSM693773/suppl/GSM693773.txt.gz	29807
GSM693774	Mar 18 2011	May 07 2018	Peripheral blood mononuclear cells, blood draw, 30 minutes interval	Homo sapiens	cell type: Peripheral blood mononuclear cells (PBMC)	disease status: idiopathic pulmonary fibrosis (IPF)	age: 59	gender: Male	outcome: 0	time to outcome: 3.810 years	total RNA	10 ml of blood was drawn by venipuncture in each participant and collected in a cell preparation tube (CPT) followed by centrifugation at 1500 g for 30 minutes at room temperature. After plasma removal, the cell layer was transferred into a 15 ml conical tube and 5 ml of RNase free PBS was added, the contents were mixed by turning upside down followed by centrifugation at 300 g for 15 minutes. On…	Total RNA was extracted and purified using the miRNeasy Mini Kit (217004, Qiagen, Valencia, CA) under fully automated sample preparation by the assistance of the QIAcube device (9001292, Qiagen, Valencia CA) following the manufacturer＊s protocol.After extraction, total RNA yield and quality were evaluated using NanoDrop at 260 nm and the 2100 Bioanalyzer (Agilent Technologies, Santa Clara, CA)	Cy3	Labeling reactions were performed for each sample using Agilent Low RNA Input Linear Amplification Kit PLUS, One-Color (5184-3523, Agilent Technologies, Santa Clara, CA). Briefly, with a starting concentration of 400 nanograms of total RNA, an initial cDNA strand was synthesized using a oligo(dT)24 primer containing a T7 RNA polymerase, this cDNA was then used as a template to generate Cy3 labele…	9606	1.65 ug of Cy3-labelled cRNA (specific activity >10.0 pmol Cy3/ug cRNA) was fragmented at 60～C for 30 minutes in a reaction volume of 55 ml containing 25x Agilent fragmentation buffer and 10x Agilent blocking agent following the manufacturers instructions. On completion of the fragmentation reaction, 55 ml of 2x GEx Agilent hybridization buffer HI-RPM was added to the fragmentation mixture and hy…	Slides were scanned immediately after washing on the Agilent DNA High Resolution Microarray Scanner (G2505C US45102918) using one color scan setting for 4x44k array slides (Scan Area 61x21.6 mm, Scan resolution 5 米m, Tiff 20 bit, Dye channel is set to Green).	GPL6480	JOSE,DAVID,HERAZO MAYA	Kaminski Lab	Medicine	Yale University	300 Cedar Street	New Haven	CT	6520	USA	ftp://ftp.ncbi.nlm.nih.gov/geo/samples/GSM693nnn/GSM693774/suppl/GSM693774.txt.gz	29807
GSM693775	Mar 18 2011	May 07 2018	Peripheral blood mononuclear cells, blood draw, 30 minutes interval	Homo sapiens	cell type: Peripheral blood mononuclear cells (PBMC)	disease status: idiopathic pulmonary fibrosis (IPF)	age: 58	gender: Female	outcome: 0	time to outcome: 3.802 years	total RNA	10 ml of blood was drawn by venipuncture in each participant and collected in a cell preparation tube (CPT) followed by centrifugation at 1500 g for 30 minutes at room temperature. After plasma removal, the cell layer was transferred into a 15 ml conical tube and 5 ml of RNase free PBS was added, the contents were mixed by turning upside down followed by centrifugation at 300 g for 15 minutes. On…	Total RNA was extracted and purified using the miRNeasy Mini Kit (217004, Qiagen, Valencia, CA) under fully automated sample preparation by the assistance of the QIAcube device (9001292, Qiagen, Valencia CA) following the manufacturer＊s protocol.After extraction, total RNA yield and quality were evaluated using NanoDrop at 260 nm and the 2100 Bioanalyzer (Agilent Technologies, Santa Clara, CA)	Cy3	Labeling reactions were performed for each sample using Agilent Low RNA Input Linear Amplification Kit PLUS, One-Color (5184-3523, Agilent Technologies, Santa Clara, CA). Briefly, with a starting concentration of 400 nanograms of total RNA, an initial cDNA strand was synthesized using a oligo(dT)24 primer containing a T7 RNA polymerase, this cDNA was then used as a template to generate Cy3 labele…	9606	1.65 ug of Cy3-labelled cRNA (specific activity >10.0 pmol Cy3/ug cRNA) was fragmented at 60～C for 30 minutes in a reaction volume of 55 ml containing 25x Agilent fragmentation buffer and 10x Agilent blocking agent following the manufacturers instructions. On completion of the fragmentation reaction, 55 ml of 2x GEx Agilent hybridization buffer HI-RPM was added to the fragmentation mixture and hy…	Slides were scanned immediately after washing on the Agilent DNA High Resolution Microarray Scanner (G2505C US45102918) using one color scan setting for 4x44k array slides (Scan Area 61x21.6 mm, Scan resolution 5 米m, Tiff 20 bit, Dye channel is set to Green).	GPL6480	JOSE,DAVID,HERAZO MAYA	Kaminski Lab	Medicine	Yale University	300 Cedar Street	New Haven	CT	6520	USA	ftp://ftp.ncbi.nlm.nih.gov/geo/samples/GSM693nnn/GSM693775/suppl/GSM693775.txt.gz	29807
GSM693776	Mar 18 2011	May 07 2018	Peripheral blood mononuclear cells, blood draw, 30 minutes interval	Homo sapiens	cell type: Peripheral blood mononuclear cells (PBMC)	disease status: idiopathic pulmonary fibrosis (IPF)	age: 74	gender: Male	outcome: 1	time to outcome: 3.564 years	total RNA	10 ml of blood was drawn by venipuncture in each participant and collected in a cell preparation tube (CPT) followed by centrifugation at 1500 g for 30 minutes at room temperature. After plasma removal, the cell layer was transferred into a 15 ml conical tube and 5 ml of RNase free PBS was added, the contents were mixed by turning upside down followed by centrifugation at 300 g for 15 minutes. On…	Total RNA was extracted and purified using the miRNeasy Mini Kit (217004, Qiagen, Valencia, CA) under fully automated sample preparation by the assistance of the QIAcube device (9001292, Qiagen, Valencia CA) following the manufacturer＊s protocol.After extraction, total RNA yield and quality were evaluated using NanoDrop at 260 nm and the 2100 Bioanalyzer (Agilent Technologies, Santa Clara, CA)	Cy3	Labeling reactions were performed for each sample using Agilent Low RNA Input Linear Amplification Kit PLUS, One-Color (5184-3523, Agilent Technologies, Santa Clara, CA). Briefly, with a starting concentration of 400 nanograms of total RNA, an initial cDNA strand was synthesized using a oligo(dT)24 primer containing a T7 RNA polymerase, this cDNA was then used as a template to generate Cy3 labele…	9606	1.65 ug of Cy3-labelled cRNA (specific activity >10.0 pmol Cy3/ug cRNA) was fragmented at 60～C for 30 minutes in a reaction volume of 55 ml containing 25x Agilent fragmentation buffer and 10x Agilent blocking agent following the manufacturers instructions. On completion of the fragmentation reaction, 55 ml of 2x GEx Agilent hybridization buffer HI-RPM was added to the fragmentation mixture and hy…	Slides were scanned immediately after washing on the Agilent DNA High Resolution Microarray Scanner (G2505C US45102918) using one color scan setting for 4x44k array slides (Scan Area 61x21.6 mm, Scan resolution 5 米m, Tiff 20 bit, Dye channel is set to Green).	GPL6480	JOSE,DAVID,HERAZO MAYA	Kaminski Lab	Medicine	Yale University	300 Cedar Street	New Haven	CT	6520	USA	ftp://ftp.ncbi.nlm.nih.gov/geo/samples/GSM693nnn/GSM693776/suppl/GSM693776.txt.gz	29807
GSM693777	Mar 18 2011	May 07 2018	Peripheral blood mononuclear cells, blood draw, 30 minutes interval	Homo sapiens	cell type: Peripheral blood mononuclear cells (PBMC)	disease status: idiopathic pulmonary fibrosis (IPF)	age: 70	gender: Male	outcome: 1	time to outcome: 3.594 years	total RNA	10 ml of blood was drawn by venipuncture in each participant and collected in a cell preparation tube (CPT) followed by centrifugation at 1500 g for 30 minutes at room temperature. After plasma removal, the cell layer was transferred into a 15 ml conical tube and 5 ml of RNase free PBS was added, the contents were mixed by turning upside down followed by centrifugation at 300 g for 15 minutes. On…	Total RNA was extracted and purified using the miRNeasy Mini Kit (217004, Qiagen, Valencia, CA) under fully automated sample preparation by the assistance of the QIAcube device (9001292, Qiagen, Valencia CA) following the manufacturer＊s protocol.After extraction, total RNA yield and quality were evaluated using NanoDrop at 260 nm and the 2100 Bioanalyzer (Agilent Technologies, Santa Clara, CA)	Cy3	Labeling reactions were performed for each sample using Agilent Low RNA Input Linear Amplification Kit PLUS, One-Color (5184-3523, Agilent Technologies, Santa Clara, CA). Briefly, with a starting concentration of 400 nanograms of total RNA, an initial cDNA strand was synthesized using a oligo(dT)24 primer containing a T7 RNA polymerase, this cDNA was then used as a template to generate Cy3 labele…	9606	1.65 ug of Cy3-labelled cRNA (specific activity >10.0 pmol Cy3/ug cRNA) was fragmented at 60～C for 30 minutes in a reaction volume of 55 ml containing 25x Agilent fragmentation buffer and 10x Agilent blocking agent following the manufacturers instructions. On completion of the fragmentation reaction, 55 ml of 2x GEx Agilent hybridization buffer HI-RPM was added to the fragmentation mixture and hy…	Slides were scanned immediately after washing on the Agilent DNA High Resolution Microarray Scanner (G2505C US45102918) using one color scan setting for 4x44k array slides (Scan Area 61x21.6 mm, Scan resolution 5 米m, Tiff 20 bit, Dye channel is set to Green).	GPL6480	JOSE,DAVID,HERAZO MAYA	Kaminski Lab	Medicine	Yale University	300 Cedar Street	New Haven	CT	6520	USA	ftp://ftp.ncbi.nlm.nih.gov/geo/samples/GSM693nnn/GSM693777/suppl/GSM693777.txt.gz	29807
GSM693778	Mar 18 2011	May 07 2018	Peripheral blood mononuclear cells, blood draw, 30 minutes interval	Homo sapiens	cell type: Peripheral blood mononuclear cells (PBMC)	disease status: idiopathic pulmonary fibrosis (IPF)	age: 68	gender: Female	outcome: 1	time to outcome: 0.013 years	total RNA	10 ml of blood was drawn by venipuncture in each participant and collected in a cell preparation tube (CPT) followed by centrifugation at 1500 g for 30 minutes at room temperature. After plasma removal, the cell layer was transferred into a 15 ml conical tube and 5 ml of RNase free PBS was added, the contents were mixed by turning upside down followed by centrifugation at 300 g for 15 minutes. On…	Total RNA was extracted and purified using the miRNeasy Mini Kit (217004, Qiagen, Valencia, CA) under fully automated sample preparation by the assistance of the QIAcube device (9001292, Qiagen, Valencia CA) following the manufacturer＊s protocol.After extraction, total RNA yield and quality were evaluated using NanoDrop at 260 nm and the 2100 Bioanalyzer (Agilent Technologies, Santa Clara, CA)	Cy3	Labeling reactions were performed for each sample using Agilent Low RNA Input Linear Amplification Kit PLUS, One-Color (5184-3523, Agilent Technologies, Santa Clara, CA). Briefly, with a starting concentration of 400 nanograms of total RNA, an initial cDNA strand was synthesized using a oligo(dT)24 primer containing a T7 RNA polymerase, this cDNA was then used as a template to generate Cy3 labele…	9606	1.65 ug of Cy3-labelled cRNA (specific activity >10.0 pmol Cy3/ug cRNA) was fragmented at 60～C for 30 minutes in a reaction volume of 55 ml containing 25x Agilent fragmentation buffer and 10x Agilent blocking agent following the manufacturers instructions. On completion of the fragmentation reaction, 55 ml of 2x GEx Agilent hybridization buffer HI-RPM was added to the fragmentation mixture and hy…	Slides were scanned immediately after washing on the Agilent DNA High Resolution Microarray Scanner (G2505C US45102918) using one color scan setting for 4x44k array slides (Scan Area 61x21.6 mm, Scan resolution 5 米m, Tiff 20 bit, Dye channel is set to Green).	GPL6480	JOSE,DAVID,HERAZO MAYA	Kaminski Lab	Medicine	Yale University	300 Cedar Street	New Haven	CT	6520	USA	ftp://ftp.ncbi.nlm.nih.gov/geo/samples/GSM693nnn/GSM693778/suppl/GSM693778.txt.gz	29807
GSM693779	Mar 18 2011	May 07 2018	Peripheral blood mononuclear cells, blood draw, 30 minutes interval	Homo sapiens	cell type: Peripheral blood mononuclear cells (PBMC)	disease status: idiopathic pulmonary fibrosis (IPF)	age: 78	gender: Female	outcome: 1	time to outcome: 3.241 years	total RNA	10 ml of blood was drawn by venipuncture in each participant and collected in a cell preparation tube (CPT) followed by centrifugation at 1500 g for 30 minutes at room temperature. After plasma removal, the cell layer was transferred into a 15 ml conical tube and 5 ml of RNase free PBS was added, the contents were mixed by turning upside down followed by centrifugation at 300 g for 15 minutes. On…	Total RNA was extracted and purified using the miRNeasy Mini Kit (217004, Qiagen, Valencia, CA) under fully automated sample preparation by the assistance of the QIAcube device (9001292, Qiagen, Valencia CA) following the manufacturer＊s protocol.After extraction, total RNA yield and quality were evaluated using NanoDrop at 260 nm and the 2100 Bioanalyzer (Agilent Technologies, Santa Clara, CA)	Cy3	Labeling reactions were performed for each sample using Agilent Low RNA Input Linear Amplification Kit PLUS, One-Color (5184-3523, Agilent Technologies, Santa Clara, CA). Briefly, with a starting concentration of 400 nanograms of total RNA, an initial cDNA strand was synthesized using a oligo(dT)24 primer containing a T7 RNA polymerase, this cDNA was then used as a template to generate Cy3 labele…	9606	1.65 ug of Cy3-labelled cRNA (specific activity >10.0 pmol Cy3/ug cRNA) was fragmented at 60～C for 30 minutes in a reaction volume of 55 ml containing 25x Agilent fragmentation buffer and 10x Agilent blocking agent following the manufacturers instructions. On completion of the fragmentation reaction, 55 ml of 2x GEx Agilent hybridization buffer HI-RPM was added to the fragmentation mixture and hy…	Slides were scanned immediately after washing on the Agilent DNA High Resolution Microarray Scanner (G2505C US45102918) using one color scan setting for 4x44k array slides (Scan Area 61x21.6 mm, Scan resolution 5 米m, Tiff 20 bit, Dye channel is set to Green).	GPL6480	JOSE,DAVID,HERAZO MAYA	Kaminski Lab	Medicine	Yale University	300 Cedar Street	New Haven	CT	6520	USA	ftp://ftp.ncbi.nlm.nih.gov/geo/samples/GSM693nnn/GSM693779/suppl/GSM693779.txt.gz	29807
GSM693780	Mar 18 2011	May 07 2018	Peripheral blood mononuclear cells, blood draw, 30 minutes interval	Homo sapiens	cell type: Peripheral blood mononuclear cells (PBMC)	disease status: idiopathic pulmonary fibrosis (IPF)	age: 83	gender: Male	outcome: 1	time to outcome: 1.930 years	total RNA	10 ml of blood was drawn by venipuncture in each participant and collected in a cell preparation tube (CPT) followed by centrifugation at 1500 g for 30 minutes at room temperature. After plasma removal, the cell layer was transferred into a 15 ml conical tube and 5 ml of RNase free PBS was added, the contents were mixed by turning upside down followed by centrifugation at 300 g for 15 minutes. On…	Total RNA was extracted and purified using the miRNeasy Mini Kit (217004, Qiagen, Valencia, CA) under fully automated sample preparation by the assistance of the QIAcube device (9001292, Qiagen, Valencia CA) following the manufacturer＊s protocol.After extraction, total RNA yield and quality were evaluated using NanoDrop at 260 nm and the 2100 Bioanalyzer (Agilent Technologies, Santa Clara, CA)	Cy3	Labeling reactions were performed for each sample using Agilent Low RNA Input Linear Amplification Kit PLUS, One-Color (5184-3523, Agilent Technologies, Santa Clara, CA). Briefly, with a starting concentration of 400 nanograms of total RNA, an initial cDNA strand was synthesized using a oligo(dT)24 primer containing a T7 RNA polymerase, this cDNA was then used as a template to generate Cy3 labele…	9606	1.65 ug of Cy3-labelled cRNA (specific activity >10.0 pmol Cy3/ug cRNA) was fragmented at 60～C for 30 minutes in a reaction volume of 55 ml containing 25x Agilent fragmentation buffer and 10x Agilent blocking agent following the manufacturers instructions. On completion of the fragmentation reaction, 55 ml of 2x GEx Agilent hybridization buffer HI-RPM was added to the fragmentation mixture and hy…	Slides were scanned immediately after washing on the Agilent DNA High Resolution Microarray Scanner (G2505C US45102918) using one color scan setting for 4x44k array slides (Scan Area 61x21.6 mm, Scan resolution 5 米m, Tiff 20 bit, Dye channel is set to Green).	GPL6480	JOSE,DAVID,HERAZO MAYA	Kaminski Lab	Medicine	Yale University	300 Cedar Street	New Haven	CT	6520	USA	ftp://ftp.ncbi.nlm.nih.gov/geo/samples/GSM693nnn/GSM693780/suppl/GSM693780.txt.gz	29807
GSM693781	Mar 18 2011	May 07 2018	Peripheral blood mononuclear cells, blood draw, 30 minutes interval	Homo sapiens	cell type: Peripheral blood mononuclear cells (PBMC)	disease status: idiopathic pulmonary fibrosis (IPF)	age: 62	gender: Female	outcome: 0	time to outcome: 2.958 years	total RNA	10 ml of blood was drawn by venipuncture in each participant and collected in a cell preparation tube (CPT) followed by centrifugation at 1500 g for 30 minutes at room temperature. After plasma removal, the cell layer was transferred into a 15 ml conical tube and 5 ml of RNase free PBS was added, the contents were mixed by turning upside down followed by centrifugation at 300 g for 15 minutes. On…	Total RNA was extracted and purified using the miRNeasy Mini Kit (217004, Qiagen, Valencia, CA) under fully automated sample preparation by the assistance of the QIAcube device (9001292, Qiagen, Valencia CA) following the manufacturer＊s protocol.After extraction, total RNA yield and quality were evaluated using NanoDrop at 260 nm and the 2100 Bioanalyzer (Agilent Technologies, Santa Clara, CA)	Cy3	Labeling reactions were performed for each sample using Agilent Low RNA Input Linear Amplification Kit PLUS, One-Color (5184-3523, Agilent Technologies, Santa Clara, CA). Briefly, with a starting concentration of 400 nanograms of total RNA, an initial cDNA strand was synthesized using a oligo(dT)24 primer containing a T7 RNA polymerase, this cDNA was then used as a template to generate Cy3 labele…	9606	1.65 ug of Cy3-labelled cRNA (specific activity >10.0 pmol Cy3/ug cRNA) was fragmented at 60～C for 30 minutes in a reaction volume of 55 ml containing 25x Agilent fragmentation buffer and 10x Agilent blocking agent following the manufacturers instructions. On completion of the fragmentation reaction, 55 ml of 2x GEx Agilent hybridization buffer HI-RPM was added to the fragmentation mixture and hy…	Slides were scanned immediately after washing on the Agilent DNA High Resolution Microarray Scanner (G2505C US45102918) using one color scan setting for 4x44k array slides (Scan Area 61x21.6 mm, Scan resolution 5 米m, Tiff 20 bit, Dye channel is set to Green).	GPL6480	JOSE,DAVID,HERAZO MAYA	Kaminski Lab	Medicine	Yale University	300 Cedar Street	New Haven	CT	6520	USA	ftp://ftp.ncbi.nlm.nih.gov/geo/samples/GSM693nnn/GSM693781/suppl/GSM693781.txt.gz	29807
GSM693782	Mar 18 2011	May 07 2018	Peripheral blood mononuclear cells, blood draw, 30 minutes interval	Homo sapiens	cell type: Peripheral blood mononuclear cells (PBMC)	disease status: idiopathic pulmonary fibrosis (IPF)	age: 75	gender: Female	outcome: 1	time to outcome: 3.553 years	total RNA	10 ml of blood was drawn by venipuncture in each participant and collected in a cell preparation tube (CPT) followed by centrifugation at 1500 g for 30 minutes at room temperature. After plasma removal, the cell layer was transferred into a 15 ml conical tube and 5 ml of RNase free PBS was added, the contents were mixed by turning upside down followed by centrifugation at 300 g for 15 minutes. On…	Total RNA was extracted and purified using the miRNeasy Mini Kit (217004, Qiagen, Valencia, CA) under fully automated sample preparation by the assistance of the QIAcube device (9001292, Qiagen, Valencia CA) following the manufacturer＊s protocol.After extraction, total RNA yield and quality were evaluated using NanoDrop at 260 nm and the 2100 Bioanalyzer (Agilent Technologies, Santa Clara, CA)	Cy3	Labeling reactions were performed for each sample using Agilent Low RNA Input Linear Amplification Kit PLUS, One-Color (5184-3523, Agilent Technologies, Santa Clara, CA). Briefly, with a starting concentration of 400 nanograms of total RNA, an initial cDNA strand was synthesized using a oligo(dT)24 primer containing a T7 RNA polymerase, this cDNA was then used as a template to generate Cy3 labele…	9606	1.65 ug of Cy3-labelled cRNA (specific activity >10.0 pmol Cy3/ug cRNA) was fragmented at 60～C for 30 minutes in a reaction volume of 55 ml containing 25x Agilent fragmentation buffer and 10x Agilent blocking agent following the manufacturers instructions. On completion of the fragmentation reaction, 55 ml of 2x GEx Agilent hybridization buffer HI-RPM was added to the fragmentation mixture and hy…	Slides were scanned immediately after washing on the Agilent DNA High Resolution Microarray Scanner (G2505C US45102918) using one color scan setting for 4x44k array slides (Scan Area 61x21.6 mm, Scan resolution 5 米m, Tiff 20 bit, Dye channel is set to Green).	GPL6480	JOSE,DAVID,HERAZO MAYA	Kaminski Lab	Medicine	Yale University	300 Cedar Street	New Haven	CT	6520	USA	ftp://ftp.ncbi.nlm.nih.gov/geo/samples/GSM693nnn/GSM693782/suppl/GSM693782.txt.gz	29807
GSM693783	Mar 18 2011	May 07 2018	Peripheral blood mononuclear cells, blood draw, 30 minutes interval	Homo sapiens	cell type: Peripheral blood mononuclear cells (PBMC)	disease status: idiopathic pulmonary fibrosis (IPF)	age: 66	gender: Male	outcome: 1	time to outcome: 0.350 years	total RNA	10 ml of blood was drawn by venipuncture in each participant and collected in a cell preparation tube (CPT) followed by centrifugation at 1500 g for 30 minutes at room temperature. After plasma removal, the cell layer was transferred into a 15 ml conical tube and 5 ml of RNase free PBS was added, the contents were mixed by turning upside down followed by centrifugation at 300 g for 15 minutes. On…	Total RNA was extracted and purified using the miRNeasy Mini Kit (217004, Qiagen, Valencia, CA) under fully automated sample preparation by the assistance of the QIAcube device (9001292, Qiagen, Valencia CA) following the manufacturer＊s protocol.After extraction, total RNA yield and quality were evaluated using NanoDrop at 260 nm and the 2100 Bioanalyzer (Agilent Technologies, Santa Clara, CA)	Cy3	Labeling reactions were performed for each sample using Agilent Low RNA Input Linear Amplification Kit PLUS, One-Color (5184-3523, Agilent Technologies, Santa Clara, CA). Briefly, with a starting concentration of 400 nanograms of total RNA, an initial cDNA strand was synthesized using a oligo(dT)24 primer containing a T7 RNA polymerase, this cDNA was then used as a template to generate Cy3 labele…	9606	1.65 ug of Cy3-labelled cRNA (specific activity >10.0 pmol Cy3/ug cRNA) was fragmented at 60～C for 30 minutes in a reaction volume of 55 ml containing 25x Agilent fragmentation buffer and 10x Agilent blocking agent following the manufacturers instructions. On completion of the fragmentation reaction, 55 ml of 2x GEx Agilent hybridization buffer HI-RPM was added to the fragmentation mixture and hy…	Slides were scanned immediately after washing on the Agilent DNA High Resolution Microarray Scanner (G2505C US45102918) using one color scan setting for 4x44k array slides (Scan Area 61x21.6 mm, Scan resolution 5 米m, Tiff 20 bit, Dye channel is set to Green).	GPL6480	JOSE,DAVID,HERAZO MAYA	Kaminski Lab	Medicine	Yale University	300 Cedar Street	New Haven	CT	6520	USA	ftp://ftp.ncbi.nlm.nih.gov/geo/samples/GSM693nnn/GSM693783/suppl/GSM693783.txt.gz	29807
GSM693784	Mar 18 2011	May 07 2018	Peripheral blood mononuclear cells, blood draw, 30 minutes interval	Homo sapiens	cell type: Peripheral blood mononuclear cells (PBMC)	disease status: idiopathic pulmonary fibrosis (IPF)	age: 63	gender: Male	outcome: 1	time to outcome: 0.150 years	total RNA	10 ml of blood was drawn by venipuncture in each participant and collected in a cell preparation tube (CPT) followed by centrifugation at 1500 g for 30 minutes at room temperature. After plasma removal, the cell layer was transferred into a 15 ml conical tube and 5 ml of RNase free PBS was added, the contents were mixed by turning upside down followed by centrifugation at 300 g for 15 minutes. On…	Total RNA was extracted and purified using the miRNeasy Mini Kit (217004, Qiagen, Valencia, CA) under fully automated sample preparation by the assistance of the QIAcube device (9001292, Qiagen, Valencia CA) following the manufacturer＊s protocol.After extraction, total RNA yield and quality were evaluated using NanoDrop at 260 nm and the 2100 Bioanalyzer (Agilent Technologies, Santa Clara, CA)	Cy3	Labeling reactions were performed for each sample using Agilent Low RNA Input Linear Amplification Kit PLUS, One-Color (5184-3523, Agilent Technologies, Santa Clara, CA). Briefly, with a starting concentration of 400 nanograms of total RNA, an initial cDNA strand was synthesized using a oligo(dT)24 primer containing a T7 RNA polymerase, this cDNA was then used as a template to generate Cy3 labele…	9606	1.65 ug of Cy3-labelled cRNA (specific activity >10.0 pmol Cy3/ug cRNA) was fragmented at 60～C for 30 minutes in a reaction volume of 55 ml containing 25x Agilent fragmentation buffer and 10x Agilent blocking agent following the manufacturers instructions. On completion of the fragmentation reaction, 55 ml of 2x GEx Agilent hybridization buffer HI-RPM was added to the fragmentation mixture and hy…	Slides were scanned immediately after washing on the Agilent DNA High Resolution Microarray Scanner (G2505C US45102918) using one color scan setting for 4x44k array slides (Scan Area 61x21.6 mm, Scan resolution 5 米m, Tiff 20 bit, Dye channel is set to Green).	GPL6480	JOSE,DAVID,HERAZO MAYA	Kaminski Lab	Medicine	Yale University	300 Cedar Street	New Haven	CT	6520	USA	ftp://ftp.ncbi.nlm.nih.gov/geo/samples/GSM693nnn/GSM693784/suppl/GSM693784.txt.gz	29807
GSM693785	Mar 18 2011	May 07 2018	Peripheral blood mononuclear cells, blood draw, 30 minutes interval	Homo sapiens	cell type: Peripheral blood mononuclear cells (PBMC)	disease status: idiopathic pulmonary fibrosis (IPF)	age: 64	gender: Male	outcome: 0	time to outcome: 3.495 years	total RNA	10 ml of blood was drawn by venipuncture in each participant and collected in a cell preparation tube (CPT) followed by centrifugation at 1500 g for 30 minutes at room temperature. After plasma removal, the cell layer was transferred into a 15 ml conical tube and 5 ml of RNase free PBS was added, the contents were mixed by turning upside down followed by centrifugation at 300 g for 15 minutes. On…	Total RNA was extracted and purified using the miRNeasy Mini Kit (217004, Qiagen, Valencia, CA) under fully automated sample preparation by the assistance of the QIAcube device (9001292, Qiagen, Valencia CA) following the manufacturer＊s protocol.After extraction, total RNA yield and quality were evaluated using NanoDrop at 260 nm and the 2100 Bioanalyzer (Agilent Technologies, Santa Clara, CA)	Cy3	Labeling reactions were performed for each sample using Agilent Low RNA Input Linear Amplification Kit PLUS, One-Color (5184-3523, Agilent Technologies, Santa Clara, CA). Briefly, with a starting concentration of 400 nanograms of total RNA, an initial cDNA strand was synthesized using a oligo(dT)24 primer containing a T7 RNA polymerase, this cDNA was then used as a template to generate Cy3 labele…	9606	1.65 ug of Cy3-labelled cRNA (specific activity >10.0 pmol Cy3/ug cRNA) was fragmented at 60～C for 30 minutes in a reaction volume of 55 ml containing 25x Agilent fragmentation buffer and 10x Agilent blocking agent following the manufacturers instructions. On completion of the fragmentation reaction, 55 ml of 2x GEx Agilent hybridization buffer HI-RPM was added to the fragmentation mixture and hy…	Slides were scanned immediately after washing on the Agilent DNA High Resolution Microarray Scanner (G2505C US45102918) using one color scan setting for 4x44k array slides (Scan Area 61x21.6 mm, Scan resolution 5 米m, Tiff 20 bit, Dye channel is set to Green).	GPL6480	JOSE,DAVID,HERAZO MAYA	Kaminski Lab	Medicine	Yale University	300 Cedar Street	New Haven	CT	6520	USA	ftp://ftp.ncbi.nlm.nih.gov/geo/samples/GSM693nnn/GSM693785/suppl/GSM693785.txt.gz	29807
GSM693786	Mar 18 2011	May 07 2018	Peripheral blood mononuclear cells, blood draw, 30 minutes interval	Homo sapiens	cell type: Peripheral blood mononuclear cells (PBMC)	disease status: idiopathic pulmonary fibrosis (IPF)	age: 52	gender: Male	outcome: 1	time to outcome: 0.695	total RNA	10 ml of blood was drawn by venipuncture in each participant and collected in a cell preparation tube (CPT) followed by centrifugation at 1500 g for 30 minutes at room temperature. After plasma removal, the cell layer was transferred into a 15 ml conical tube and 5 ml of RNase free PBS was added, the contents were mixed by turning upside down followed by centrifugation at 300 g for 15 minutes. On…	Total RNA was extracted and purified using the miRNeasy Mini Kit (217004, Qiagen, Valencia, CA) under fully automated sample preparation by the assistance of the QIAcube device (9001292, Qiagen, Valencia CA) following the manufacturer＊s protocol.After extraction, total RNA yield and quality were evaluated using NanoDrop at 260 nm and the 2100 Bioanalyzer (Agilent Technologies, Santa Clara, CA)	Cy3	Labeling reactions were performed for each sample using Agilent Low RNA Input Linear Amplification Kit PLUS, One-Color (5184-3523, Agilent Technologies, Santa Clara, CA). Briefly, with a starting concentration of 400 nanograms of total RNA, an initial cDNA strand was synthesized using a oligo(dT)24 primer containing a T7 RNA polymerase, this cDNA was then used as a template to generate Cy3 labele…	9606	1.65 ug of Cy3-labelled cRNA (specific activity >10.0 pmol Cy3/ug cRNA) was fragmented at 60～C for 30 minutes in a reaction volume of 55 ml containing 25x Agilent fragmentation buffer and 10x Agilent blocking agent following the manufacturers instructions. On completion of the fragmentation reaction, 55 ml of 2x GEx Agilent hybridization buffer HI-RPM was added to the fragmentation mixture and hy…	Slides were scanned immediately after washing on the Agilent DNA High Resolution Microarray Scanner (G2505C US45102918) using one color scan setting for 4x44k array slides (Scan Area 61x21.6 mm, Scan resolution 5 米m, Tiff 20 bit, Dye channel is set to Green).	GPL6480	JOSE,DAVID,HERAZO MAYA	Kaminski Lab	Medicine	Yale University	300 Cedar Street	New Haven	CT	6520	USA	ftp://ftp.ncbi.nlm.nih.gov/geo/samples/GSM693nnn/GSM693786/suppl/GSM693786.txt.gz	29807
GSM693787	Mar 18 2011	May 07 2018	Peripheral blood mononuclear cells, blood draw, 30 minutes interval	Homo sapiens	cell type: Peripheral blood mononuclear cells (PBMC)	disease status: idiopathic pulmonary fibrosis (IPF)	age: 71	gender: Male	outcome: 0	time to outcome: 0.073 years	total RNA	10 ml of blood was drawn by venipuncture in each participant and collected in a cell preparation tube (CPT) followed by centrifugation at 1500 g for 30 minutes at room temperature. After plasma removal, the cell layer was transferred into a 15 ml conical tube and 5 ml of RNase free PBS was added, the contents were mixed by turning upside down followed by centrifugation at 300 g for 15 minutes. On…	Total RNA was extracted and purified using the miRNeasy Mini Kit (217004, Qiagen, Valencia, CA) under fully automated sample preparation by the assistance of the QIAcube device (9001292, Qiagen, Valencia CA) following the manufacturer＊s protocol.After extraction, total RNA yield and quality were evaluated using NanoDrop at 260 nm and the 2100 Bioanalyzer (Agilent Technologies, Santa Clara, CA)	Cy3	Labeling reactions were performed for each sample using Agilent Low RNA Input Linear Amplification Kit PLUS, One-Color (5184-3523, Agilent Technologies, Santa Clara, CA). Briefly, with a starting concentration of 400 nanograms of total RNA, an initial cDNA strand was synthesized using a oligo(dT)24 primer containing a T7 RNA polymerase, this cDNA was then used as a template to generate Cy3 labele…	9606	1.65 ug of Cy3-labelled cRNA (specific activity >10.0 pmol Cy3/ug cRNA) was fragmented at 60～C for 30 minutes in a reaction volume of 55 ml containing 25x Agilent fragmentation buffer and 10x Agilent blocking agent following the manufacturers instructions. On completion of the fragmentation reaction, 55 ml of 2x GEx Agilent hybridization buffer HI-RPM was added to the fragmentation mixture and hy…	Slides were scanned immediately after washing on the Agilent DNA High Resolution Microarray Scanner (G2505C US45102918) using one color scan setting for 4x44k array slides (Scan Area 61x21.6 mm, Scan resolution 5 米m, Tiff 20 bit, Dye channel is set to Green).	GPL6480	JOSE,DAVID,HERAZO MAYA	Kaminski Lab	Medicine	Yale University	300 Cedar Street	New Haven	CT	6520	USA	ftp://ftp.ncbi.nlm.nih.gov/geo/samples/GSM693nnn/GSM693787/suppl/GSM693787.txt.gz	29807
GSM693788	Mar 18 2011	May 07 2018	Peripheral blood mononuclear cells, blood draw, 30 minutes interval	Homo sapiens	cell type: Peripheral blood mononuclear cells (PBMC)	disease status: idiopathic pulmonary fibrosis (IPF)	age: 64	gender: Male	outcome: 1	time to outcome: 2.2 years	total RNA	10 ml of blood was drawn by venipuncture in each participant and collected in a cell preparation tube (CPT) followed by centrifugation at 1500 g for 30 minutes at room temperature. After plasma removal, the cell layer was transferred into a 15 ml conical tube and 5 ml of RNase free PBS was added, the contents were mixed by turning upside down followed by centrifugation at 300 g for 15 minutes. On…	Total RNA was extracted and purified using the miRNeasy Mini Kit (217004, Qiagen, Valencia, CA) under fully automated sample preparation by the assistance of the QIAcube device (9001292, Qiagen, Valencia CA) following the manufacturer＊s protocol.After extraction, total RNA yield and quality were evaluated using NanoDrop at 260 nm and the 2100 Bioanalyzer (Agilent Technologies, Santa Clara, CA)	Cy3	Labeling reactions were performed for each sample using Agilent Low RNA Input Linear Amplification Kit PLUS, One-Color (5184-3523, Agilent Technologies, Santa Clara, CA). Briefly, with a starting concentration of 400 nanograms of total RNA, an initial cDNA strand was synthesized using a oligo(dT)24 primer containing a T7 RNA polymerase, this cDNA was then used as a template to generate Cy3 labele…	9606	1.65 ug of Cy3-labelled cRNA (specific activity >10.0 pmol Cy3/ug cRNA) was fragmented at 60～C for 30 minutes in a reaction volume of 55 ml containing 25x Agilent fragmentation buffer and 10x Agilent blocking agent following the manufacturers instructions. On completion of the fragmentation reaction, 55 ml of 2x GEx Agilent hybridization buffer HI-RPM was added to the fragmentation mixture and hy…	Slides were scanned immediately after washing on the Agilent DNA High Resolution Microarray Scanner (G2505C US45102918) using one color scan setting for 4x44k array slides (Scan Area 61x21.6 mm, Scan resolution 5 米m, Tiff 20 bit, Dye channel is set to Green).	GPL6480	JOSE,DAVID,HERAZO MAYA	Kaminski Lab	Medicine	Yale University	300 Cedar Street	New Haven	CT	6520	USA	ftp://ftp.ncbi.nlm.nih.gov/geo/samples/GSM693nnn/GSM693788/suppl/GSM693788.txt.gz	29807
GSM693789	Mar 18 2011	May 07 2018	Peripheral blood mononuclear cells, blood draw, 30 minutes interval	Homo sapiens	cell type: Peripheral blood mononuclear cells (PBMC)	disease status: idiopathic pulmonary fibrosis (IPF)	age: 78	gender: Male	outcome: 1	time to outcome: 2.013 years	total RNA	10 ml of blood was drawn by venipuncture in each participant and collected in a cell preparation tube (CPT) followed by centrifugation at 1500 g for 30 minutes at room temperature. After plasma removal, the cell layer was transferred into a 15 ml conical tube and 5 ml of RNase free PBS was added, the contents were mixed by turning upside down followed by centrifugation at 300 g for 15 minutes. On…	Total RNA was extracted and purified using the miRNeasy Mini Kit (217004, Qiagen, Valencia, CA) under fully automated sample preparation by the assistance of the QIAcube device (9001292, Qiagen, Valencia CA) following the manufacturer＊s protocol.After extraction, total RNA yield and quality were evaluated using NanoDrop at 260 nm and the 2100 Bioanalyzer (Agilent Technologies, Santa Clara, CA)	Cy3	Labeling reactions were performed for each sample using Agilent Low RNA Input Linear Amplification Kit PLUS, One-Color (5184-3523, Agilent Technologies, Santa Clara, CA). Briefly, with a starting concentration of 400 nanograms of total RNA, an initial cDNA strand was synthesized using a oligo(dT)24 primer containing a T7 RNA polymerase, this cDNA was then used as a template to generate Cy3 labele…	9606	1.65 ug of Cy3-labelled cRNA (specific activity >10.0 pmol Cy3/ug cRNA) was fragmented at 60～C for 30 minutes in a reaction volume of 55 ml containing 25x Agilent fragmentation buffer and 10x Agilent blocking agent following the manufacturers instructions. On completion of the fragmentation reaction, 55 ml of 2x GEx Agilent hybridization buffer HI-RPM was added to the fragmentation mixture and hy…	Slides were scanned immediately after washing on the Agilent DNA High Resolution Microarray Scanner (G2505C US45102918) using one color scan setting for 4x44k array slides (Scan Area 61x21.6 mm, Scan resolution 5 米m, Tiff 20 bit, Dye channel is set to Green).	GPL6480	JOSE,DAVID,HERAZO MAYA	Kaminski Lab	Medicine	Yale University	300 Cedar Street	New Haven	CT	6520	USA	ftp://ftp.ncbi.nlm.nih.gov/geo/samples/GSM693nnn/GSM693789/suppl/GSM693789.txt.gz	29807
GSM693790	Mar 18 2011	May 07 2018	Peripheral blood mononuclear cells, blood draw, 30 minutes interval	Homo sapiens	cell type: Peripheral blood mononuclear cells (PBMC)	disease status: idiopathic pulmonary fibrosis (IPF)	age: 63	gender: Male	outcome: 1	time to outcomel: 0.594 years	total RNA	10 ml of blood was drawn by venipuncture in each participant and collected in a cell preparation tube (CPT) followed by centrifugation at 1500 g for 30 minutes at room temperature. After plasma removal, the cell layer was transferred into a 15 ml conical tube and 5 ml of RNase free PBS was added, the contents were mixed by turning upside down followed by centrifugation at 300 g for 15 minutes. On…	Total RNA was extracted and purified using the miRNeasy Mini Kit (217004, Qiagen, Valencia, CA) under fully automated sample preparation by the assistance of the QIAcube device (9001292, Qiagen, Valencia CA) following the manufacturer＊s protocol.After extraction, total RNA yield and quality were evaluated using NanoDrop at 260 nm and the 2100 Bioanalyzer (Agilent Technologies, Santa Clara, CA)	Cy3	Labeling reactions were performed for each sample using Agilent Low RNA Input Linear Amplification Kit PLUS, One-Color (5184-3523, Agilent Technologies, Santa Clara, CA). Briefly, with a starting concentration of 400 nanograms of total RNA, an initial cDNA strand was synthesized using a oligo(dT)24 primer containing a T7 RNA polymerase, this cDNA was then used as a template to generate Cy3 labele…	9606	1.65 ug of Cy3-labelled cRNA (specific activity >10.0 pmol Cy3/ug cRNA) was fragmented at 60～C for 30 minutes in a reaction volume of 55 ml containing 25x Agilent fragmentation buffer and 10x Agilent blocking agent following the manufacturers instructions. On completion of the fragmentation reaction, 55 ml of 2x GEx Agilent hybridization buffer HI-RPM was added to the fragmentation mixture and hy…	Slides were scanned immediately after washing on the Agilent DNA High Resolution Microarray Scanner (G2505C US45102918) using one color scan setting for 4x44k array slides (Scan Area 61x21.6 mm, Scan resolution 5 米m, Tiff 20 bit, Dye channel is set to Green).	GPL6480	JOSE,DAVID,HERAZO MAYA	Kaminski Lab	Medicine	Yale University	300 Cedar Street	New Haven	CT	6520	USA	ftp://ftp.ncbi.nlm.nih.gov/geo/samples/GSM693nnn/GSM693790/suppl/GSM693790.txt.gz	29807
GSM693791	Mar 18 2011	May 07 2018	Peripheral blood mononuclear cells, blood draw, 30 minutes interval	Homo sapiens	cell type: Peripheral blood mononuclear cells (PBMC)	disease status: idiopathic pulmonary fibrosis (IPF)	age: 79	gender: Male	outcome: 1	time to outcome: 0.917 years	total RNA	10 ml of blood was drawn by venipuncture in each participant and collected in a cell preparation tube (CPT) followed by centrifugation at 1500 g for 30 minutes at room temperature. After plasma removal, the cell layer was transferred into a 15 ml conical tube and 5 ml of RNase free PBS was added, the contents were mixed by turning upside down followed by centrifugation at 300 g for 15 minutes. On…	Total RNA was extracted and purified using the miRNeasy Mini Kit (217004, Qiagen, Valencia, CA) under fully automated sample preparation by the assistance of the QIAcube device (9001292, Qiagen, Valencia CA) following the manufacturer＊s protocol.After extraction, total RNA yield and quality were evaluated using NanoDrop at 260 nm and the 2100 Bioanalyzer (Agilent Technologies, Santa Clara, CA)	Cy3	Labeling reactions were performed for each sample using Agilent Low RNA Input Linear Amplification Kit PLUS, One-Color (5184-3523, Agilent Technologies, Santa Clara, CA). Briefly, with a starting concentration of 400 nanograms of total RNA, an initial cDNA strand was synthesized using a oligo(dT)24 primer containing a T7 RNA polymerase, this cDNA was then used as a template to generate Cy3 labele…	9606	1.65 ug of Cy3-labelled cRNA (specific activity >10.0 pmol Cy3/ug cRNA) was fragmented at 60～C for 30 minutes in a reaction volume of 55 ml containing 25x Agilent fragmentation buffer and 10x Agilent blocking agent following the manufacturers instructions. On completion of the fragmentation reaction, 55 ml of 2x GEx Agilent hybridization buffer HI-RPM was added to the fragmentation mixture and hy…	Slides were scanned immediately after washing on the Agilent DNA High Resolution Microarray Scanner (G2505C US45102918) using one color scan setting for 4x44k array slides (Scan Area 61x21.6 mm, Scan resolution 5 米m, Tiff 20 bit, Dye channel is set to Green).	GPL6480	JOSE,DAVID,HERAZO MAYA	Kaminski Lab	Medicine	Yale University	300 Cedar Street	New Haven	CT	6520	USA	ftp://ftp.ncbi.nlm.nih.gov/geo/samples/GSM693nnn/GSM693791/suppl/GSM693791.txt.gz	29807
GSM693792	Mar 18 2011	May 07 2018	Peripheral blood mononuclear cells, blood draw, 30 minutes interval	Homo sapiens	cell type: Peripheral blood mononuclear cells (PBMC)	disease status: idiopathic pulmonary fibrosis (IPF)	age: 68	gender: Male	outcome: 1	time to outcome: 2.386 years	total RNA	10 ml of blood was drawn by venipuncture in each participant and collected in a cell preparation tube (CPT) followed by centrifugation at 1500 g for 30 minutes at room temperature. After plasma removal, the cell layer was transferred into a 15 ml conical tube and 5 ml of RNase free PBS was added, the contents were mixed by turning upside down followed by centrifugation at 300 g for 15 minutes. On…	Total RNA was extracted and purified using the miRNeasy Mini Kit (217004, Qiagen, Valencia, CA) under fully automated sample preparation by the assistance of the QIAcube device (9001292, Qiagen, Valencia CA) following the manufacturer＊s protocol.After extraction, total RNA yield and quality were evaluated using NanoDrop at 260 nm and the 2100 Bioanalyzer (Agilent Technologies, Santa Clara, CA)	Cy3	Labeling reactions were performed for each sample using Agilent Low RNA Input Linear Amplification Kit PLUS, One-Color (5184-3523, Agilent Technologies, Santa Clara, CA). Briefly, with a starting concentration of 400 nanograms of total RNA, an initial cDNA strand was synthesized using a oligo(dT)24 primer containing a T7 RNA polymerase, this cDNA was then used as a template to generate Cy3 labele…	9606	1.65 ug of Cy3-labelled cRNA (specific activity >10.0 pmol Cy3/ug cRNA) was fragmented at 60～C for 30 minutes in a reaction volume of 55 ml containing 25x Agilent fragmentation buffer and 10x Agilent blocking agent following the manufacturers instructions. On completion of the fragmentation reaction, 55 ml of 2x GEx Agilent hybridization buffer HI-RPM was added to the fragmentation mixture and hy…	Slides were scanned immediately after washing on the Agilent DNA High Resolution Microarray Scanner (G2505C US45102918) using one color scan setting for 4x44k array slides (Scan Area 61x21.6 mm, Scan resolution 5 米m, Tiff 20 bit, Dye channel is set to Green).	GPL6480	JOSE,DAVID,HERAZO MAYA	Kaminski Lab	Medicine	Yale University	300 Cedar Street	New Haven	CT	6520	USA	ftp://ftp.ncbi.nlm.nih.gov/geo/samples/GSM693nnn/GSM693792/suppl/GSM693792.txt.gz	29807
GSM693793	Mar 18 2011	May 07 2018	Peripheral blood mononuclear cells, blood draw, 30 minutes interval	Homo sapiens	cell type: Peripheral blood mononuclear cells (PBMC)	disease status: idiopathic pulmonary fibrosis (IPF)	age: 67	gender: Male	outcome: 1	time to outcome: 0.520 years	total RNA	10 ml of blood was drawn by venipuncture in each participant and collected in a cell preparation tube (CPT) followed by centrifugation at 1500 g for 30 minutes at room temperature. After plasma removal, the cell layer was transferred into a 15 ml conical tube and 5 ml of RNase free PBS was added, the contents were mixed by turning upside down followed by centrifugation at 300 g for 15 minutes. On…	Total RNA was extracted and purified using the miRNeasy Mini Kit (217004, Qiagen, Valencia, CA) under fully automated sample preparation by the assistance of the QIAcube device (9001292, Qiagen, Valencia CA) following the manufacturer＊s protocol.After extraction, total RNA yield and quality were evaluated using NanoDrop at 260 nm and the 2100 Bioanalyzer (Agilent Technologies, Santa Clara, CA)	Cy3	Labeling reactions were performed for each sample using Agilent Low RNA Input Linear Amplification Kit PLUS, One-Color (5184-3523, Agilent Technologies, Santa Clara, CA). Briefly, with a starting concentration of 400 nanograms of total RNA, an initial cDNA strand was synthesized using a oligo(dT)24 primer containing a T7 RNA polymerase, this cDNA was then used as a template to generate Cy3 labele…	9606	1.65 ug of Cy3-labelled cRNA (specific activity >10.0 pmol Cy3/ug cRNA) was fragmented at 60～C for 30 minutes in a reaction volume of 55 ml containing 25x Agilent fragmentation buffer and 10x Agilent blocking agent following the manufacturers instructions. On completion of the fragmentation reaction, 55 ml of 2x GEx Agilent hybridization buffer HI-RPM was added to the fragmentation mixture and hy…	Slides were scanned immediately after washing on the Agilent DNA High Resolution Microarray Scanner (G2505C US45102918) using one color scan setting for 4x44k array slides (Scan Area 61x21.6 mm, Scan resolution 5 米m, Tiff 20 bit, Dye channel is set to Green).	GPL6480	JOSE,DAVID,HERAZO MAYA	Kaminski Lab	Medicine	Yale University	300 Cedar Street	New Haven	CT	6520	USA	ftp://ftp.ncbi.nlm.nih.gov/geo/samples/GSM693nnn/GSM693793/suppl/GSM693793.txt.gz	29807
GSM693794	Mar 18 2011	May 07 2018	Peripheral blood mononuclear cells, blood draw, 30 minutes interval	Homo sapiens	cell type: Peripheral blood mononuclear cells (PBMC)	disease status: idiopathic pulmonary fibrosis (IPF)	age: 72	gender: Male	outcome: 1	time to outcome: 0.958 years	total RNA	10 ml of blood was drawn by venipuncture in each participant and collected in a cell preparation tube (CPT) followed by centrifugation at 1500 g for 30 minutes at room temperature. After plasma removal, the cell layer was transferred into a 15 ml conical tube and 5 ml of RNase free PBS was added, the contents were mixed by turning upside down followed by centrifugation at 300 g for 15 minutes. On…	Total RNA was extracted and purified using the miRNeasy Mini Kit (217004, Qiagen, Valencia, CA) under fully automated sample preparation by the assistance of the QIAcube device (9001292, Qiagen, Valencia CA) following the manufacturer＊s protocol.After extraction, total RNA yield and quality were evaluated using NanoDrop at 260 nm and the 2100 Bioanalyzer (Agilent Technologies, Santa Clara, CA)	Cy3	Labeling reactions were performed for each sample using Agilent Low RNA Input Linear Amplification Kit PLUS, One-Color (5184-3523, Agilent Technologies, Santa Clara, CA). Briefly, with a starting concentration of 400 nanograms of total RNA, an initial cDNA strand was synthesized using a oligo(dT)24 primer containing a T7 RNA polymerase, this cDNA was then used as a template to generate Cy3 labele…	9606	1.65 ug of Cy3-labelled cRNA (specific activity >10.0 pmol Cy3/ug cRNA) was fragmented at 60～C for 30 minutes in a reaction volume of 55 ml containing 25x Agilent fragmentation buffer and 10x Agilent blocking agent following the manufacturers instructions. On completion of the fragmentation reaction, 55 ml of 2x GEx Agilent hybridization buffer HI-RPM was added to the fragmentation mixture and hy…	Slides were scanned immediately after washing on the Agilent DNA High Resolution Microarray Scanner (G2505C US45102918) using one color scan setting for 4x44k array slides (Scan Area 61x21.6 mm, Scan resolution 5 米m, Tiff 20 bit, Dye channel is set to Green).	GPL6480	JOSE,DAVID,HERAZO MAYA	Kaminski Lab	Medicine	Yale University	300 Cedar Street	New Haven	CT	6520	USA	ftp://ftp.ncbi.nlm.nih.gov/geo/samples/GSM693nnn/GSM693794/suppl/GSM693794.txt.gz	29807
GSM693795	Mar 18 2011	May 07 2018	Peripheral blood mononuclear cells, blood draw, 30 minutes interval	Homo sapiens	cell type: Peripheral blood mononuclear cells (PBMC)	disease status: idiopathic pulmonary fibrosis (IPF)	age: 69	gender: Female	outcome: 0	time to outcome: 1.189 years	total RNA	10 ml of blood was drawn by venipuncture in each participant and collected in a cell preparation tube (CPT) followed by centrifugation at 1500 g for 30 minutes at room temperature. After plasma removal, the cell layer was transferred into a 15 ml conical tube and 5 ml of RNase free PBS was added, the contents were mixed by turning upside down followed by centrifugation at 300 g for 15 minutes. On…	Total RNA was extracted and purified using the miRNeasy Mini Kit (217004, Qiagen, Valencia, CA) under fully automated sample preparation by the assistance of the QIAcube device (9001292, Qiagen, Valencia CA) following the manufacturer＊s protocol.After extraction, total RNA yield and quality were evaluated using NanoDrop at 260 nm and the 2100 Bioanalyzer (Agilent Technologies, Santa Clara, CA)	Cy3	Labeling reactions were performed for each sample using Agilent Low RNA Input Linear Amplification Kit PLUS, One-Color (5184-3523, Agilent Technologies, Santa Clara, CA). Briefly, with a starting concentration of 400 nanograms of total RNA, an initial cDNA strand was synthesized using a oligo(dT)24 primer containing a T7 RNA polymerase, this cDNA was then used as a template to generate Cy3 labele…	9606	1.65 ug of Cy3-labelled cRNA (specific activity >10.0 pmol Cy3/ug cRNA) was fragmented at 60～C for 30 minutes in a reaction volume of 55 ml containing 25x Agilent fragmentation buffer and 10x Agilent blocking agent following the manufacturers instructions. On completion of the fragmentation reaction, 55 ml of 2x GEx Agilent hybridization buffer HI-RPM was added to the fragmentation mixture and hy…	Slides were scanned immediately after washing on the Agilent DNA High Resolution Microarray Scanner (G2505C US45102918) using one color scan setting for 4x44k array slides (Scan Area 61x21.6 mm, Scan resolution 5 米m, Tiff 20 bit, Dye channel is set to Green).	GPL6480	JOSE,DAVID,HERAZO MAYA	Kaminski Lab	Medicine	Yale University	300 Cedar Street	New Haven	CT	6520	USA	ftp://ftp.ncbi.nlm.nih.gov/geo/samples/GSM693nnn/GSM693795/suppl/GSM693795.txt.gz	29807
GSM693796	Mar 18 2011	May 07 2018	Peripheral blood mononuclear cells, blood draw, 30 minutes interval	Homo sapiens	cell type: Peripheral blood mononuclear cells (PBMC)	disease status: idiopathic pulmonary fibrosis (IPF)	age: 80	gender: Male	outcome: 1	time to outcome: 0.646 years	total RNA	10 ml of blood was drawn by venipuncture in each participant and collected in a cell preparation tube (CPT) followed by centrifugation at 1500 g for 30 minutes at room temperature. After plasma removal, the cell layer was transferred into a 15 ml conical tube and 5 ml of RNase free PBS was added, the contents were mixed by turning upside down followed by centrifugation at 300 g for 15 minutes. On…	Total RNA was extracted and purified using the miRNeasy Mini Kit (217004, Qiagen, Valencia, CA) under fully automated sample preparation by the assistance of the QIAcube device (9001292, Qiagen, Valencia CA) following the manufacturer＊s protocol.After extraction, total RNA yield and quality were evaluated using NanoDrop at 260 nm and the 2100 Bioanalyzer (Agilent Technologies, Santa Clara, CA)	Cy3	Labeling reactions were performed for each sample using Agilent Low RNA Input Linear Amplification Kit PLUS, One-Color (5184-3523, Agilent Technologies, Santa Clara, CA). Briefly, with a starting concentration of 400 nanograms of total RNA, an initial cDNA strand was synthesized using a oligo(dT)24 primer containing a T7 RNA polymerase, this cDNA was then used as a template to generate Cy3 labele…	9606	1.65 ug of Cy3-labelled cRNA (specific activity >10.0 pmol Cy3/ug cRNA) was fragmented at 60～C for 30 minutes in a reaction volume of 55 ml containing 25x Agilent fragmentation buffer and 10x Agilent blocking agent following the manufacturers instructions. On completion of the fragmentation reaction, 55 ml of 2x GEx Agilent hybridization buffer HI-RPM was added to the fragmentation mixture and hy…	Slides were scanned immediately after washing on the Agilent DNA High Resolution Microarray Scanner (G2505C US45102918) using one color scan setting for 4x44k array slides (Scan Area 61x21.6 mm, Scan resolution 5 米m, Tiff 20 bit, Dye channel is set to Green).	GPL6480	JOSE,DAVID,HERAZO MAYA	Kaminski Lab	Medicine	Yale University	300 Cedar Street	New Haven	CT	6520	USA	ftp://ftp.ncbi.nlm.nih.gov/geo/samples/GSM693nnn/GSM693796/suppl/GSM693796.txt.gz	29807
GSM693797	Mar 18 2011	May 07 2018	Peripheral blood mononuclear cells, blood draw, 30 minutes interval	Homo sapiens	cell type: Peripheral blood mononuclear cells (PBMC)	disease status: idiopathic pulmonary fibrosis (IPF)	age: 61	gender: Female	outcome: 0	time to outcome: 2.602 years	total RNA	10 ml of blood was drawn by venipuncture in each participant and collected in a cell preparation tube (CPT) followed by centrifugation at 1500 g for 30 minutes at room temperature. After plasma removal, the cell layer was transferred into a 15 ml conical tube and 5 ml of RNase free PBS was added, the contents were mixed by turning upside down followed by centrifugation at 300 g for 15 minutes. On…	Total RNA was extracted and purified using the miRNeasy Mini Kit (217004, Qiagen, Valencia, CA) under fully automated sample preparation by the assistance of the QIAcube device (9001292, Qiagen, Valencia CA) following the manufacturer＊s protocol.After extraction, total RNA yield and quality were evaluated using NanoDrop at 260 nm and the 2100 Bioanalyzer (Agilent Technologies, Santa Clara, CA)	Cy3	Labeling reactions were performed for each sample using Agilent Low RNA Input Linear Amplification Kit PLUS, One-Color (5184-3523, Agilent Technologies, Santa Clara, CA). Briefly, with a starting concentration of 400 nanograms of total RNA, an initial cDNA strand was synthesized using a oligo(dT)24 primer containing a T7 RNA polymerase, this cDNA was then used as a template to generate Cy3 labele…	9606	1.65 ug of Cy3-labelled cRNA (specific activity >10.0 pmol Cy3/ug cRNA) was fragmented at 60～C for 30 minutes in a reaction volume of 55 ml containing 25x Agilent fragmentation buffer and 10x Agilent blocking agent following the manufacturers instructions. On completion of the fragmentation reaction, 55 ml of 2x GEx Agilent hybridization buffer HI-RPM was added to the fragmentation mixture and hy…	Slides were scanned immediately after washing on the Agilent DNA High Resolution Microarray Scanner (G2505C US45102918) using one color scan setting for 4x44k array slides (Scan Area 61x21.6 mm, Scan resolution 5 米m, Tiff 20 bit, Dye channel is set to Green).	GPL6480	JOSE,DAVID,HERAZO MAYA	Kaminski Lab	Medicine	Yale University	300 Cedar Street	New Haven	CT	6520	USA	ftp://ftp.ncbi.nlm.nih.gov/geo/samples/GSM693nnn/GSM693797/suppl/GSM693797.txt.gz	29807
GSM693798	Mar 18 2011	May 07 2018	Peripheral blood mononuclear cells, blood draw, 30 minutes interval	Homo sapiens	cell type: Peripheral blood mononuclear cells (PBMC)	disease status: idiopathic pulmonary fibrosis (IPF)	age: 64	gender: Male	outcome: 0	time to outcome: 2.564 years	total RNA	10 ml of blood was drawn by venipuncture in each participant and collected in a cell preparation tube (CPT) followed by centrifugation at 1500 g for 30 minutes at room temperature. After plasma removal, the cell layer was transferred into a 15 ml conical tube and 5 ml of RNase free PBS was added, the contents were mixed by turning upside down followed by centrifugation at 300 g for 15 minutes. On…	Total RNA was extracted and purified using the miRNeasy Mini Kit (217004, Qiagen, Valencia, CA) under fully automated sample preparation by the assistance of the QIAcube device (9001292, Qiagen, Valencia CA) following the manufacturer＊s protocol.After extraction, total RNA yield and quality were evaluated using NanoDrop at 260 nm and the 2100 Bioanalyzer (Agilent Technologies, Santa Clara, CA)	Cy3	Labeling reactions were performed for each sample using Agilent Low RNA Input Linear Amplification Kit PLUS, One-Color (5184-3523, Agilent Technologies, Santa Clara, CA). Briefly, with a starting concentration of 400 nanograms of total RNA, an initial cDNA strand was synthesized using a oligo(dT)24 primer containing a T7 RNA polymerase, this cDNA was then used as a template to generate Cy3 labele…	9606	1.65 ug of Cy3-labelled cRNA (specific activity >10.0 pmol Cy3/ug cRNA) was fragmented at 60～C for 30 minutes in a reaction volume of 55 ml containing 25x Agilent fragmentation buffer and 10x Agilent blocking agent following the manufacturers instructions. On completion of the fragmentation reaction, 55 ml of 2x GEx Agilent hybridization buffer HI-RPM was added to the fragmentation mixture and hy…	Slides were scanned immediately after washing on the Agilent DNA High Resolution Microarray Scanner (G2505C US45102918) using one color scan setting for 4x44k array slides (Scan Area 61x21.6 mm, Scan resolution 5 米m, Tiff 20 bit, Dye channel is set to Green).	GPL6480	JOSE,DAVID,HERAZO MAYA	Kaminski Lab	Medicine	Yale University	300 Cedar Street	New Haven	CT	6520	USA	ftp://ftp.ncbi.nlm.nih.gov/geo/samples/GSM693nnn/GSM693798/suppl/GSM693798.txt.gz	29807
GSM693799	Mar 18 2011	May 07 2018	Peripheral blood mononuclear cells, blood draw, 30 minutes interval	Homo sapiens	cell type: Peripheral blood mononuclear cells (PBMC)	disease status: idiopathic pulmonary fibrosis (IPF)	age: 73	gender: Female	outcome: 1	time to outcome: 2.336 years	total RNA	10 ml of blood was drawn by venipuncture in each participant and collected in a cell preparation tube (CPT) followed by centrifugation at 1500 g for 30 minutes at room temperature. After plasma removal, the cell layer was transferred into a 15 ml conical tube and 5 ml of RNase free PBS was added, the contents were mixed by turning upside down followed by centrifugation at 300 g for 15 minutes. On…	Total RNA was extracted and purified using the miRNeasy Mini Kit (217004, Qiagen, Valencia, CA) under fully automated sample preparation by the assistance of the QIAcube device (9001292, Qiagen, Valencia CA) following the manufacturer＊s protocol.After extraction, total RNA yield and quality were evaluated using NanoDrop at 260 nm and the 2100 Bioanalyzer (Agilent Technologies, Santa Clara, CA)	Cy3	Labeling reactions were performed for each sample using Agilent Low RNA Input Linear Amplification Kit PLUS, One-Color (5184-3523, Agilent Technologies, Santa Clara, CA). Briefly, with a starting concentration of 400 nanograms of total RNA, an initial cDNA strand was synthesized using a oligo(dT)24 primer containing a T7 RNA polymerase, this cDNA was then used as a template to generate Cy3 labele…	9606	1.65 ug of Cy3-labelled cRNA (specific activity >10.0 pmol Cy3/ug cRNA) was fragmented at 60～C for 30 minutes in a reaction volume of 55 ml containing 25x Agilent fragmentation buffer and 10x Agilent blocking agent following the manufacturers instructions. On completion of the fragmentation reaction, 55 ml of 2x GEx Agilent hybridization buffer HI-RPM was added to the fragmentation mixture and hy…	Slides were scanned immediately after washing on the Agilent DNA High Resolution Microarray Scanner (G2505C US45102918) using one color scan setting for 4x44k array slides (Scan Area 61x21.6 mm, Scan resolution 5 米m, Tiff 20 bit, Dye channel is set to Green).	GPL6480	JOSE,DAVID,HERAZO MAYA	Kaminski Lab	Medicine	Yale University	300 Cedar Street	New Haven	CT	6520	USA	ftp://ftp.ncbi.nlm.nih.gov/geo/samples/GSM693nnn/GSM693799/suppl/GSM693799.txt.gz	29807
GSM693800	Mar 18 2011	May 07 2018	Peripheral blood mononuclear cells, blood draw, 30 minutes interval	Homo sapiens	cell type: Peripheral blood mononuclear cells (PBMC)	disease status: idiopathic pulmonary fibrosis (IPF)	age: 73	gender: Male	outcome: 1	time to outcome: 0.679 years	total RNA	10 ml of blood was drawn by venipuncture in each participant and collected in a cell preparation tube (CPT) followed by centrifugation at 1500 g for 30 minutes at room temperature. After plasma removal, the cell layer was transferred into a 15 ml conical tube and 5 ml of RNase free PBS was added, the contents were mixed by turning upside down followed by centrifugation at 300 g for 15 minutes. On…	Total RNA was extracted and purified using the miRNeasy Mini Kit (217004, Qiagen, Valencia, CA) under fully automated sample preparation by the assistance of the QIAcube device (9001292, Qiagen, Valencia CA) following the manufacturer＊s protocol.After extraction, total RNA yield and quality were evaluated using NanoDrop at 260 nm and the 2100 Bioanalyzer (Agilent Technologies, Santa Clara, CA)	Cy3	Labeling reactions were performed for each sample using Agilent Low RNA Input Linear Amplification Kit PLUS, One-Color (5184-3523, Agilent Technologies, Santa Clara, CA). Briefly, with a starting concentration of 400 nanograms of total RNA, an initial cDNA strand was synthesized using a oligo(dT)24 primer containing a T7 RNA polymerase, this cDNA was then used as a template to generate Cy3 labele…	9606	1.65 ug of Cy3-labelled cRNA (specific activity >10.0 pmol Cy3/ug cRNA) was fragmented at 60～C for 30 minutes in a reaction volume of 55 ml containing 25x Agilent fragmentation buffer and 10x Agilent blocking agent following the manufacturers instructions. On completion of the fragmentation reaction, 55 ml of 2x GEx Agilent hybridization buffer HI-RPM was added to the fragmentation mixture and hy…	Slides were scanned immediately after washing on the Agilent DNA High Resolution Microarray Scanner (G2505C US45102918) using one color scan setting for 4x44k array slides (Scan Area 61x21.6 mm, Scan resolution 5 米m, Tiff 20 bit, Dye channel is set to Green).	GPL6480	JOSE,DAVID,HERAZO MAYA	Kaminski Lab	Medicine	Yale University	300 Cedar Street	New Haven	CT	6520	USA	ftp://ftp.ncbi.nlm.nih.gov/geo/samples/GSM693nnn/GSM693800/suppl/GSM693800.txt.gz	29807
GSM693801	Mar 18 2011	May 07 2018	Peripheral blood mononuclear cells, blood draw, 30 minutes interval	Homo sapiens	cell type: Peripheral blood mononuclear cells (PBMC)	disease status: idiopathic pulmonary fibrosis (IPF)	age: 75	gender: Female	outcome: 0	time to outcome: 2.487 years	total RNA	10 ml of blood was drawn by venipuncture in each participant and collected in a cell preparation tube (CPT) followed by centrifugation at 1500 g for 30 minutes at room temperature. After plasma removal, the cell layer was transferred into a 15 ml conical tube and 5 ml of RNase free PBS was added, the contents were mixed by turning upside down followed by centrifugation at 300 g for 15 minutes. On…	Total RNA was extracted and purified using the miRNeasy Mini Kit (217004, Qiagen, Valencia, CA) under fully automated sample preparation by the assistance of the QIAcube device (9001292, Qiagen, Valencia CA) following the manufacturer＊s protocol.After extraction, total RNA yield and quality were evaluated using NanoDrop at 260 nm and the 2100 Bioanalyzer (Agilent Technologies, Santa Clara, CA)	Cy3	Labeling reactions were performed for each sample using Agilent Low RNA Input Linear Amplification Kit PLUS, One-Color (5184-3523, Agilent Technologies, Santa Clara, CA). Briefly, with a starting concentration of 400 nanograms of total RNA, an initial cDNA strand was synthesized using a oligo(dT)24 primer containing a T7 RNA polymerase, this cDNA was then used as a template to generate Cy3 labele…	9606	1.65 ug of Cy3-labelled cRNA (specific activity >10.0 pmol Cy3/ug cRNA) was fragmented at 60～C for 30 minutes in a reaction volume of 55 ml containing 25x Agilent fragmentation buffer and 10x Agilent blocking agent following the manufacturers instructions. On completion of the fragmentation reaction, 55 ml of 2x GEx Agilent hybridization buffer HI-RPM was added to the fragmentation mixture and hy…	Slides were scanned immediately after washing on the Agilent DNA High Resolution Microarray Scanner (G2505C US45102918) using one color scan setting for 4x44k array slides (Scan Area 61x21.6 mm, Scan resolution 5 米m, Tiff 20 bit, Dye channel is set to Green).	GPL6480	JOSE,DAVID,HERAZO MAYA	Kaminski Lab	Medicine	Yale University	300 Cedar Street	New Haven	CT	6520	USA	ftp://ftp.ncbi.nlm.nih.gov/geo/samples/GSM693nnn/GSM693801/suppl/GSM693801.txt.gz	29807
GSM693802	Mar 18 2011	May 07 2018	Peripheral blood mononuclear cells, blood draw, 30 minutes interval	Homo sapiens	cell type: Peripheral blood mononuclear cells (PBMC)	disease status: idiopathic pulmonary fibrosis (IPF)	age: 63	gender: Male	outcome: 1	time to outcome: 0.684 years	total RNA	10 ml of blood was drawn by venipuncture in each participant and collected in a cell preparation tube (CPT) followed by centrifugation at 1500 g for 30 minutes at room temperature. After plasma removal, the cell layer was transferred into a 15 ml conical tube and 5 ml of RNase free PBS was added, the contents were mixed by turning upside down followed by centrifugation at 300 g for 15 minutes. On…	Total RNA was extracted and purified using the miRNeasy Mini Kit (217004, Qiagen, Valencia, CA) under fully automated sample preparation by the assistance of the QIAcube device (9001292, Qiagen, Valencia CA) following the manufacturer＊s protocol.After extraction, total RNA yield and quality were evaluated using NanoDrop at 260 nm and the 2100 Bioanalyzer (Agilent Technologies, Santa Clara, CA)	Cy3	Labeling reactions were performed for each sample using Agilent Low RNA Input Linear Amplification Kit PLUS, One-Color (5184-3523, Agilent Technologies, Santa Clara, CA). Briefly, with a starting concentration of 400 nanograms of total RNA, an initial cDNA strand was synthesized using a oligo(dT)24 primer containing a T7 RNA polymerase, this cDNA was then used as a template to generate Cy3 labele…	9606	1.65 ug of Cy3-labelled cRNA (specific activity >10.0 pmol Cy3/ug cRNA) was fragmented at 60～C for 30 minutes in a reaction volume of 55 ml containing 25x Agilent fragmentation buffer and 10x Agilent blocking agent following the manufacturers instructions. On completion of the fragmentation reaction, 55 ml of 2x GEx Agilent hybridization buffer HI-RPM was added to the fragmentation mixture and hy…	Slides were scanned immediately after washing on the Agilent DNA High Resolution Microarray Scanner (G2505C US45102918) using one color scan setting for 4x44k array slides (Scan Area 61x21.6 mm, Scan resolution 5 米m, Tiff 20 bit, Dye channel is set to Green).	GPL6480	JOSE,DAVID,HERAZO MAYA	Kaminski Lab	Medicine	Yale University	300 Cedar Street	New Haven	CT	6520	USA	ftp://ftp.ncbi.nlm.nih.gov/geo/samples/GSM693nnn/GSM693802/suppl/GSM693802.txt.gz	29807
GSM693803	Mar 18 2011	May 07 2018	Peripheral blood mononuclear cells, blood draw, 30 minutes interval	Homo sapiens	cell type: Peripheral blood mononuclear cells (PBMC)	disease status: idiopathic pulmonary fibrosis (IPF)	age: 51	gender: Male	outcome: 1	time to outcome: 1.616 years	total RNA	10 ml of blood was drawn by venipuncture in each participant and collected in a cell preparation tube (CPT) followed by centrifugation at 1500 g for 30 minutes at room temperature. After plasma removal, the cell layer was transferred into a 15 ml conical tube and 5 ml of RNase free PBS was added, the contents were mixed by turning upside down followed by centrifugation at 300 g for 15 minutes. On…	Total RNA was extracted and purified using the miRNeasy Mini Kit (217004, Qiagen, Valencia, CA) under fully automated sample preparation by the assistance of the QIAcube device (9001292, Qiagen, Valencia CA) following the manufacturer＊s protocol.After extraction, total RNA yield and quality were evaluated using NanoDrop at 260 nm and the 2100 Bioanalyzer (Agilent Technologies, Santa Clara, CA)	Cy3	Labeling reactions were performed for each sample using Agilent Low RNA Input Linear Amplification Kit PLUS, One-Color (5184-3523, Agilent Technologies, Santa Clara, CA). Briefly, with a starting concentration of 400 nanograms of total RNA, an initial cDNA strand was synthesized using a oligo(dT)24 primer containing a T7 RNA polymerase, this cDNA was then used as a template to generate Cy3 labele…	9606	1.65 ug of Cy3-labelled cRNA (specific activity >10.0 pmol Cy3/ug cRNA) was fragmented at 60～C for 30 minutes in a reaction volume of 55 ml containing 25x Agilent fragmentation buffer and 10x Agilent blocking agent following the manufacturers instructions. On completion of the fragmentation reaction, 55 ml of 2x GEx Agilent hybridization buffer HI-RPM was added to the fragmentation mixture and hy…	Slides were scanned immediately after washing on the Agilent DNA High Resolution Microarray Scanner (G2505C US45102918) using one color scan setting for 4x44k array slides (Scan Area 61x21.6 mm, Scan resolution 5 米m, Tiff 20 bit, Dye channel is set to Green).	GPL6480	JOSE,DAVID,HERAZO MAYA	Kaminski Lab	Medicine	Yale University	300 Cedar Street	New Haven	CT	6520	USA	ftp://ftp.ncbi.nlm.nih.gov/geo/samples/GSM693nnn/GSM693803/suppl/GSM693803.txt.gz	29807
GSM693804	Mar 18 2011	May 07 2018	Peripheral blood mononuclear cells, blood draw, 30 minutes interval	Homo sapiens	cell type: Peripheral blood mononuclear cells (PBMC)	disease status: idiopathic pulmonary fibrosis (IPF)	age: 62	gender: Male	outcome: 0	time to outcome: 2.315 years	total RNA	10 ml of blood was drawn by venipuncture in each participant and collected in a cell preparation tube (CPT) followed by centrifugation at 1500 g for 30 minutes at room temperature. After plasma removal, the cell layer was transferred into a 15 ml conical tube and 5 ml of RNase free PBS was added, the contents were mixed by turning upside down followed by centrifugation at 300 g for 15 minutes. On…	Total RNA was extracted and purified using the miRNeasy Mini Kit (217004, Qiagen, Valencia, CA) under fully automated sample preparation by the assistance of the QIAcube device (9001292, Qiagen, Valencia CA) following the manufacturer＊s protocol.After extraction, total RNA yield and quality were evaluated using NanoDrop at 260 nm and the 2100 Bioanalyzer (Agilent Technologies, Santa Clara, CA)	Cy3	Labeling reactions were performed for each sample using Agilent Low RNA Input Linear Amplification Kit PLUS, One-Color (5184-3523, Agilent Technologies, Santa Clara, CA). Briefly, with a starting concentration of 400 nanograms of total RNA, an initial cDNA strand was synthesized using a oligo(dT)24 primer containing a T7 RNA polymerase, this cDNA was then used as a template to generate Cy3 labele…	9606	1.65 ug of Cy3-labelled cRNA (specific activity >10.0 pmol Cy3/ug cRNA) was fragmented at 60～C for 30 minutes in a reaction volume of 55 ml containing 25x Agilent fragmentation buffer and 10x Agilent blocking agent following the manufacturers instructions. On completion of the fragmentation reaction, 55 ml of 2x GEx Agilent hybridization buffer HI-RPM was added to the fragmentation mixture and hy…	Slides were scanned immediately after washing on the Agilent DNA High Resolution Microarray Scanner (G2505C US45102918) using one color scan setting for 4x44k array slides (Scan Area 61x21.6 mm, Scan resolution 5 米m, Tiff 20 bit, Dye channel is set to Green).	GPL6480	JOSE,DAVID,HERAZO MAYA	Kaminski Lab	Medicine	Yale University	300 Cedar Street	New Haven	CT	6520	USA	ftp://ftp.ncbi.nlm.nih.gov/geo/samples/GSM693nnn/GSM693804/suppl/GSM693804.txt.gz	29807
GSM693805	Mar 18 2011	May 07 2018	Peripheral blood mononuclear cells, blood draw, 30 minutes interval	Homo sapiens	cell type: Peripheral blood mononuclear cells (PBMC)	disease status: idiopathic pulmonary fibrosis (IPF)	age: 57	gender: Male	outcome: 0	years to outcome: 2.402	total RNA	10 ml of blood was drawn by venipuncture in each participant and collected in a cell preparation tube (CPT) followed by centrifugation at 1500 g for 30 minutes at room temperature. After plasma removal, the cell layer was transferred into a 15 ml conical tube and 5 ml of RNase free PBS was added, the contents were mixed by turning upside down followed by centrifugation at 300 g for 15 minutes. On…	Total RNA was extracted and purified using the miRNeasy Mini Kit (217004, Qiagen, Valencia, CA) under fully automated sample preparation by the assistance of the QIAcube device (9001292, Qiagen, Valencia CA) following the manufacturer＊s protocol.After extraction, total RNA yield and quality were evaluated using NanoDrop at 260 nm and the 2100 Bioanalyzer (Agilent Technologies, Santa Clara, CA)	Cy3	Labeling reactions were performed for each sample using Agilent Low RNA Input Linear Amplification Kit PLUS, One-Color (5184-3523, Agilent Technologies, Santa Clara, CA). Briefly, with a starting concentration of 400 nanograms of total RNA, an initial cDNA strand was synthesized using a oligo(dT)24 primer containing a T7 RNA polymerase, this cDNA was then used as a template to generate Cy3 labele…	9606	1.65 ug of Cy3-labelled cRNA (specific activity >10.0 pmol Cy3/ug cRNA) was fragmented at 60～C for 30 minutes in a reaction volume of 55 ml containing 25x Agilent fragmentation buffer and 10x Agilent blocking agent following the manufacturers instructions. On completion of the fragmentation reaction, 55 ml of 2x GEx Agilent hybridization buffer HI-RPM was added to the fragmentation mixture and hy…	Slides were scanned immediately after washing on the Agilent DNA High Resolution Microarray Scanner (G2505C US45102918) using one color scan setting for 4x44k array slides (Scan Area 61x21.6 mm, Scan resolution 5 米m, Tiff 20 bit, Dye channel is set to Green).	GPL6480	JOSE,DAVID,HERAZO MAYA	Kaminski Lab	Medicine	Yale University	300 Cedar Street	New Haven	CT	6520	USA	ftp://ftp.ncbi.nlm.nih.gov/geo/samples/GSM693nnn/GSM693805/suppl/GSM693805.txt.gz	29807
GSM693806	Mar 18 2011	May 07 2018	Peripheral blood mononuclear cells, blood draw, 30 minutes interval	Homo sapiens	cell type: Peripheral blood mononuclear cells (PBMC)	disease status: idiopathic pulmonary fibrosis (IPF)	age: 77	gender: Male	outcome: 0	time to outcome: 2.315 years	total RNA	10 ml of blood was drawn by venipuncture in each participant and collected in a cell preparation tube (CPT) followed by centrifugation at 1500 g for 30 minutes at room temperature. After plasma removal, the cell layer was transferred into a 15 ml conical tube and 5 ml of RNase free PBS was added, the contents were mixed by turning upside down followed by centrifugation at 300 g for 15 minutes. On…	Total RNA was extracted and purified using the miRNeasy Mini Kit (217004, Qiagen, Valencia, CA) under fully automated sample preparation by the assistance of the QIAcube device (9001292, Qiagen, Valencia CA) following the manufacturer＊s protocol.After extraction, total RNA yield and quality were evaluated using NanoDrop at 260 nm and the 2100 Bioanalyzer (Agilent Technologies, Santa Clara, CA)	Cy3	Labeling reactions were performed for each sample using Agilent Low RNA Input Linear Amplification Kit PLUS, One-Color (5184-3523, Agilent Technologies, Santa Clara, CA). Briefly, with a starting concentration of 400 nanograms of total RNA, an initial cDNA strand was synthesized using a oligo(dT)24 primer containing a T7 RNA polymerase, this cDNA was then used as a template to generate Cy3 labele…	9606	1.65 ug of Cy3-labelled cRNA (specific activity >10.0 pmol Cy3/ug cRNA) was fragmented at 60～C for 30 minutes in a reaction volume of 55 ml containing 25x Agilent fragmentation buffer and 10x Agilent blocking agent following the manufacturers instructions. On completion of the fragmentation reaction, 55 ml of 2x GEx Agilent hybridization buffer HI-RPM was added to the fragmentation mixture and hy…	Slides were scanned immediately after washing on the Agilent DNA High Resolution Microarray Scanner (G2505C US45102918) using one color scan setting for 4x44k array slides (Scan Area 61x21.6 mm, Scan resolution 5 米m, Tiff 20 bit, Dye channel is set to Green).	GPL6480	JOSE,DAVID,HERAZO MAYA	Kaminski Lab	Medicine	Yale University	300 Cedar Street	New Haven	CT	6520	USA	ftp://ftp.ncbi.nlm.nih.gov/geo/samples/GSM693nnn/GSM693806/suppl/GSM693806.txt.gz	29807
GSM693807	Mar 18 2011	May 07 2018	Peripheral blood mononuclear cells, blood draw, 30 minutes interval	Homo sapiens	cell type: Peripheral blood mononuclear cells (PBMC)	disease status: idiopathic pulmonary fibrosis (IPF)	age: 74	gender: Female	outcome: 0	time to outcome: 1.273 years	total RNA	10 ml of blood was drawn by venipuncture in each participant and collected in a cell preparation tube (CPT) followed by centrifugation at 1500 g for 30 minutes at room temperature. After plasma removal, the cell layer was transferred into a 15 ml conical tube and 5 ml of RNase free PBS was added, the contents were mixed by turning upside down followed by centrifugation at 300 g for 15 minutes. On…	Total RNA was extracted and purified using the miRNeasy Mini Kit (217004, Qiagen, Valencia, CA) under fully automated sample preparation by the assistance of the QIAcube device (9001292, Qiagen, Valencia CA) following the manufacturer＊s protocol.After extraction, total RNA yield and quality were evaluated using NanoDrop at 260 nm and the 2100 Bioanalyzer (Agilent Technologies, Santa Clara, CA)	Cy3	Labeling reactions were performed for each sample using Agilent Low RNA Input Linear Amplification Kit PLUS, One-Color (5184-3523, Agilent Technologies, Santa Clara, CA). Briefly, with a starting concentration of 400 nanograms of total RNA, an initial cDNA strand was synthesized using a oligo(dT)24 primer containing a T7 RNA polymerase, this cDNA was then used as a template to generate Cy3 labele…	9606	1.65 ug of Cy3-labelled cRNA (specific activity >10.0 pmol Cy3/ug cRNA) was fragmented at 60～C for 30 minutes in a reaction volume of 55 ml containing 25x Agilent fragmentation buffer and 10x Agilent blocking agent following the manufacturers instructions. On completion of the fragmentation reaction, 55 ml of 2x GEx Agilent hybridization buffer HI-RPM was added to the fragmentation mixture and hy…	Slides were scanned immediately after washing on the Agilent DNA High Resolution Microarray Scanner (G2505C US45102918) using one color scan setting for 4x44k array slides (Scan Area 61x21.6 mm, Scan resolution 5 米m, Tiff 20 bit, Dye channel is set to Green).	GPL6480	JOSE,DAVID,HERAZO MAYA	Kaminski Lab	Medicine	Yale University	300 Cedar Street	New Haven	CT	6520	USA	ftp://ftp.ncbi.nlm.nih.gov/geo/samples/GSM693nnn/GSM693807/suppl/GSM693807.txt.gz	29807
GSM693808	Mar 18 2011	May 07 2018	Peripheral blood mononuclear cells, blood draw, 30 minutes interval	Homo sapiens	cell type: Peripheral blood mononuclear cells (PBMC)	disease status: idiopathic pulmonary fibrosis (IPF)	age: 69	gender: Male	outcome: 0	time to outcome: 1.808 years	total RNA	10 ml of blood was drawn by venipuncture in each participant and collected in a cell preparation tube (CPT) followed by centrifugation at 1500 g for 30 minutes at room temperature. After plasma removal, the cell layer was transferred into a 15 ml conical tube and 5 ml of RNase free PBS was added, the contents were mixed by turning upside down followed by centrifugation at 300 g for 15 minutes. On…	Total RNA was extracted and purified using the miRNeasy Mini Kit (217004, Qiagen, Valencia, CA) under fully automated sample preparation by the assistance of the QIAcube device (9001292, Qiagen, Valencia CA) following the manufacturer＊s protocol.After extraction, total RNA yield and quality were evaluated using NanoDrop at 260 nm and the 2100 Bioanalyzer (Agilent Technologies, Santa Clara, CA)	Cy3	Labeling reactions were performed for each sample using Agilent Low RNA Input Linear Amplification Kit PLUS, One-Color (5184-3523, Agilent Technologies, Santa Clara, CA). Briefly, with a starting concentration of 400 nanograms of total RNA, an initial cDNA strand was synthesized using a oligo(dT)24 primer containing a T7 RNA polymerase, this cDNA was then used as a template to generate Cy3 labele…	9606	1.65 ug of Cy3-labelled cRNA (specific activity >10.0 pmol Cy3/ug cRNA) was fragmented at 60～C for 30 minutes in a reaction volume of 55 ml containing 25x Agilent fragmentation buffer and 10x Agilent blocking agent following the manufacturers instructions. On completion of the fragmentation reaction, 55 ml of 2x GEx Agilent hybridization buffer HI-RPM was added to the fragmentation mixture and hy…	Slides were scanned immediately after washing on the Agilent DNA High Resolution Microarray Scanner (G2505C US45102918) using one color scan setting for 4x44k array slides (Scan Area 61x21.6 mm, Scan resolution 5 米m, Tiff 20 bit, Dye channel is set to Green).	GPL6480	JOSE,DAVID,HERAZO MAYA	Kaminski Lab	Medicine	Yale University	300 Cedar Street	New Haven	CT	6520	USA	ftp://ftp.ncbi.nlm.nih.gov/geo/samples/GSM693nnn/GSM693808/suppl/GSM693808.txt.gz	29807
GSM693809	Mar 18 2011	May 07 2018	Peripheral blood mononuclear cells, blood draw, 30 minutes interval	Homo sapiens	cell type: Peripheral blood mononuclear cells (PBMC)	disease status: idiopathic pulmonary fibrosis (IPF)	age: 67	gender: Male	outcome: 0	time to outcome: 2.076 years	total RNA	10 ml of blood was drawn by venipuncture in each participant and collected in a cell preparation tube (CPT) followed by centrifugation at 1500 g for 30 minutes at room temperature. After plasma removal, the cell layer was transferred into a 15 ml conical tube and 5 ml of RNase free PBS was added, the contents were mixed by turning upside down followed by centrifugation at 300 g for 15 minutes. On…	Total RNA was extracted and purified using the miRNeasy Mini Kit (217004, Qiagen, Valencia, CA) under fully automated sample preparation by the assistance of the QIAcube device (9001292, Qiagen, Valencia CA) following the manufacturer＊s protocol.After extraction, total RNA yield and quality were evaluated using NanoDrop at 260 nm and the 2100 Bioanalyzer (Agilent Technologies, Santa Clara, CA)	Cy3	Labeling reactions were performed for each sample using Agilent Low RNA Input Linear Amplification Kit PLUS, One-Color (5184-3523, Agilent Technologies, Santa Clara, CA). Briefly, with a starting concentration of 400 nanograms of total RNA, an initial cDNA strand was synthesized using a oligo(dT)24 primer containing a T7 RNA polymerase, this cDNA was then used as a template to generate Cy3 labele…	9606	1.65 ug of Cy3-labelled cRNA (specific activity >10.0 pmol Cy3/ug cRNA) was fragmented at 60～C for 30 minutes in a reaction volume of 55 ml containing 25x Agilent fragmentation buffer and 10x Agilent blocking agent following the manufacturers instructions. On completion of the fragmentation reaction, 55 ml of 2x GEx Agilent hybridization buffer HI-RPM was added to the fragmentation mixture and hy…	Slides were scanned immediately after washing on the Agilent DNA High Resolution Microarray Scanner (G2505C US45102918) using one color scan setting for 4x44k array slides (Scan Area 61x21.6 mm, Scan resolution 5 米m, Tiff 20 bit, Dye channel is set to Green).	GPL6480	JOSE,DAVID,HERAZO MAYA	Kaminski Lab	Medicine	Yale University	300 Cedar Street	New Haven	CT	6520	USA	ftp://ftp.ncbi.nlm.nih.gov/geo/samples/GSM693nnn/GSM693809/suppl/GSM693809.txt.gz	29807
GSM693810	Mar 18 2011	May 07 2018	Peripheral blood mononuclear cells, blood draw, 30 minutes interval	Homo sapiens	cell type: Peripheral blood mononuclear cells (PBMC)	disease status: idiopathic pulmonary fibrosis (IPF)	age: 59	gender: Male	outcome: 0	time to outcome: 2.057 years	total RNA	10 ml of blood was drawn by venipuncture in each participant and collected in a cell preparation tube (CPT) followed by centrifugation at 1500 g for 30 minutes at room temperature. After plasma removal, the cell layer was transferred into a 15 ml conical tube and 5 ml of RNase free PBS was added, the contents were mixed by turning upside down followed by centrifugation at 300 g for 15 minutes. On…	Total RNA was extracted and purified using the miRNeasy Mini Kit (217004, Qiagen, Valencia, CA) under fully automated sample preparation by the assistance of the QIAcube device (9001292, Qiagen, Valencia CA) following the manufacturer＊s protocol.After extraction, total RNA yield and quality were evaluated using NanoDrop at 260 nm and the 2100 Bioanalyzer (Agilent Technologies, Santa Clara, CA)	Cy3	Labeling reactions were performed for each sample using Agilent Low RNA Input Linear Amplification Kit PLUS, One-Color (5184-3523, Agilent Technologies, Santa Clara, CA). Briefly, with a starting concentration of 400 nanograms of total RNA, an initial cDNA strand was synthesized using a oligo(dT)24 primer containing a T7 RNA polymerase, this cDNA was then used as a template to generate Cy3 labele…	9606	1.65 ug of Cy3-labelled cRNA (specific activity >10.0 pmol Cy3/ug cRNA) was fragmented at 60～C for 30 minutes in a reaction volume of 55 ml containing 25x Agilent fragmentation buffer and 10x Agilent blocking agent following the manufacturers instructions. On completion of the fragmentation reaction, 55 ml of 2x GEx Agilent hybridization buffer HI-RPM was added to the fragmentation mixture and hy…	Slides were scanned immediately after washing on the Agilent DNA High Resolution Microarray Scanner (G2505C US45102918) using one color scan setting for 4x44k array slides (Scan Area 61x21.6 mm, Scan resolution 5 米m, Tiff 20 bit, Dye channel is set to Green).	GPL6480	JOSE,DAVID,HERAZO MAYA	Kaminski Lab	Medicine	Yale University	300 Cedar Street	New Haven	CT	6520	USA	ftp://ftp.ncbi.nlm.nih.gov/geo/samples/GSM693nnn/GSM693810/suppl/GSM693810.txt.gz	29807
GSM693811	Mar 18 2011	May 07 2018	Peripheral blood mononuclear cells, blood draw, 30 minutes interval	Homo sapiens	cell type: Peripheral blood mononuclear cells (PBMC)	disease status: idiopathic pulmonary fibrosis (IPF)	age: 62	gender: Female	outcome: 0	time to outcome: 1.980 years	total RNA	10 ml of blood was drawn by venipuncture in each participant and collected in a cell preparation tube (CPT) followed by centrifugation at 1500 g for 30 minutes at room temperature. After plasma removal, the cell layer was transferred into a 15 ml conical tube and 5 ml of RNase free PBS was added, the contents were mixed by turning upside down followed by centrifugation at 300 g for 15 minutes. On…	Total RNA was extracted and purified using the miRNeasy Mini Kit (217004, Qiagen, Valencia, CA) under fully automated sample preparation by the assistance of the QIAcube device (9001292, Qiagen, Valencia CA) following the manufacturer＊s protocol.After extraction, total RNA yield and quality were evaluated using NanoDrop at 260 nm and the 2100 Bioanalyzer (Agilent Technologies, Santa Clara, CA)	Cy3	Labeling reactions were performed for each sample using Agilent Low RNA Input Linear Amplification Kit PLUS, One-Color (5184-3523, Agilent Technologies, Santa Clara, CA). Briefly, with a starting concentration of 400 nanograms of total RNA, an initial cDNA strand was synthesized using a oligo(dT)24 primer containing a T7 RNA polymerase, this cDNA was then used as a template to generate Cy3 labele…	9606	1.65 ug of Cy3-labelled cRNA (specific activity >10.0 pmol Cy3/ug cRNA) was fragmented at 60～C for 30 minutes in a reaction volume of 55 ml containing 25x Agilent fragmentation buffer and 10x Agilent blocking agent following the manufacturers instructions. On completion of the fragmentation reaction, 55 ml of 2x GEx Agilent hybridization buffer HI-RPM was added to the fragmentation mixture and hy…	Slides were scanned immediately after washing on the Agilent DNA High Resolution Microarray Scanner (G2505C US45102918) using one color scan setting for 4x44k array slides (Scan Area 61x21.6 mm, Scan resolution 5 米m, Tiff 20 bit, Dye channel is set to Green).	GPL6480	JOSE,DAVID,HERAZO MAYA	Kaminski Lab	Medicine	Yale University	300 Cedar Street	New Haven	CT	6520	USA	ftp://ftp.ncbi.nlm.nih.gov/geo/samples/GSM693nnn/GSM693811/suppl/GSM693811.txt.gz	29807
GSM693812	Mar 18 2011	May 07 2018	Peripheral blood mononuclear cells, blood draw, 30 minutes interval	Homo sapiens	cell type: Peripheral blood mononuclear cells (PBMC)	disease status: idiopathic pulmonary fibrosis (IPF)	age: 74	gender: Female	outcome: 0	time to outcome: 1.912 years	total RNA	10 ml of blood was drawn by venipuncture in each participant and collected in a cell preparation tube (CPT) followed by centrifugation at 1500 g for 30 minutes at room temperature. After plasma removal, the cell layer was transferred into a 15 ml conical tube and 5 ml of RNase free PBS was added, the contents were mixed by turning upside down followed by centrifugation at 300 g for 15 minutes. On…	Total RNA was extracted and purified using the miRNeasy Mini Kit (217004, Qiagen, Valencia, CA) under fully automated sample preparation by the assistance of the QIAcube device (9001292, Qiagen, Valencia CA) following the manufacturer＊s protocol.After extraction, total RNA yield and quality were evaluated using NanoDrop at 260 nm and the 2100 Bioanalyzer (Agilent Technologies, Santa Clara, CA)	Cy3	Labeling reactions were performed for each sample using Agilent Low RNA Input Linear Amplification Kit PLUS, One-Color (5184-3523, Agilent Technologies, Santa Clara, CA). Briefly, with a starting concentration of 400 nanograms of total RNA, an initial cDNA strand was synthesized using a oligo(dT)24 primer containing a T7 RNA polymerase, this cDNA was then used as a template to generate Cy3 labele…	9606	1.65 ug of Cy3-labelled cRNA (specific activity >10.0 pmol Cy3/ug cRNA) was fragmented at 60～C for 30 minutes in a reaction volume of 55 ml containing 25x Agilent fragmentation buffer and 10x Agilent blocking agent following the manufacturers instructions. On completion of the fragmentation reaction, 55 ml of 2x GEx Agilent hybridization buffer HI-RPM was added to the fragmentation mixture and hy…	Slides were scanned immediately after washing on the Agilent DNA High Resolution Microarray Scanner (G2505C US45102918) using one color scan setting for 4x44k array slides (Scan Area 61x21.6 mm, Scan resolution 5 米m, Tiff 20 bit, Dye channel is set to Green).	GPL6480	JOSE,DAVID,HERAZO MAYA	Kaminski Lab	Medicine	Yale University	300 Cedar Street	New Haven	CT	6520	USA	ftp://ftp.ncbi.nlm.nih.gov/geo/samples/GSM693nnn/GSM693812/suppl/GSM693812.txt.gz	29807
GSM693813	Mar 18 2011	May 07 2018	Peripheral blood mononuclear cells, blood draw, 30 minutes interval	Homo sapiens	cell type: Peripheral blood mononuclear cells (PBMC)	disease status: idiopathic pulmonary fibrosis (IPF)	age: 75	gender: Female	outcome: 0	time to outcome: 1.865 years	total RNA	10 ml of blood was drawn by venipuncture in each participant and collected in a cell preparation tube (CPT) followed by centrifugation at 1500 g for 30 minutes at room temperature. After plasma removal, the cell layer was transferred into a 15 ml conical tube and 5 ml of RNase free PBS was added, the contents were mixed by turning upside down followed by centrifugation at 300 g for 15 minutes. On…	Total RNA was extracted and purified using the miRNeasy Mini Kit (217004, Qiagen, Valencia, CA) under fully automated sample preparation by the assistance of the QIAcube device (9001292, Qiagen, Valencia CA) following the manufacturer＊s protocol.After extraction, total RNA yield and quality were evaluated using NanoDrop at 260 nm and the 2100 Bioanalyzer (Agilent Technologies, Santa Clara, CA)	Cy3	Labeling reactions were performed for each sample using Agilent Low RNA Input Linear Amplification Kit PLUS, One-Color (5184-3523, Agilent Technologies, Santa Clara, CA). Briefly, with a starting concentration of 400 nanograms of total RNA, an initial cDNA strand was synthesized using a oligo(dT)24 primer containing a T7 RNA polymerase, this cDNA was then used as a template to generate Cy3 labele…	9606	1.65 ug of Cy3-labelled cRNA (specific activity >10.0 pmol Cy3/ug cRNA) was fragmented at 60～C for 30 minutes in a reaction volume of 55 ml containing 25x Agilent fragmentation buffer and 10x Agilent blocking agent following the manufacturers instructions. On completion of the fragmentation reaction, 55 ml of 2x GEx Agilent hybridization buffer HI-RPM was added to the fragmentation mixture and hy…	Slides were scanned immediately after washing on the Agilent DNA High Resolution Microarray Scanner (G2505C US45102918) using one color scan setting for 4x44k array slides (Scan Area 61x21.6 mm, Scan resolution 5 米m, Tiff 20 bit, Dye channel is set to Green).	GPL6480	JOSE,DAVID,HERAZO MAYA	Kaminski Lab	Medicine	Yale University	300 Cedar Street	New Haven	CT	6520	USA	ftp://ftp.ncbi.nlm.nih.gov/geo/samples/GSM693nnn/GSM693813/suppl/GSM693813.txt.gz	29807
GSM693814	Mar 18 2011	May 07 2018	Peripheral blood mononuclear cells, blood draw, 30 minutes interval	Homo sapiens	cell type: Peripheral blood mononuclear cells (PBMC)	disease status: idiopathic pulmonary fibrosis (IPF)	age: 73	gender: Male	outcome: 0	time to outcome: 1.849 years	total RNA	10 ml of blood was drawn by venipuncture in each participant and collected in a cell preparation tube (CPT) followed by centrifugation at 1500 g for 30 minutes at room temperature. After plasma removal, the cell layer was transferred into a 15 ml conical tube and 5 ml of RNase free PBS was added, the contents were mixed by turning upside down followed by centrifugation at 300 g for 15 minutes. On…	Total RNA was extracted and purified using the miRNeasy Mini Kit (217004, Qiagen, Valencia, CA) under fully automated sample preparation by the assistance of the QIAcube device (9001292, Qiagen, Valencia CA) following the manufacturer＊s protocol.After extraction, total RNA yield and quality were evaluated using NanoDrop at 260 nm and the 2100 Bioanalyzer (Agilent Technologies, Santa Clara, CA)	Cy3	Labeling reactions were performed for each sample using Agilent Low RNA Input Linear Amplification Kit PLUS, One-Color (5184-3523, Agilent Technologies, Santa Clara, CA). Briefly, with a starting concentration of 400 nanograms of total RNA, an initial cDNA strand was synthesized using a oligo(dT)24 primer containing a T7 RNA polymerase, this cDNA was then used as a template to generate Cy3 labele…	9606	1.65 ug of Cy3-labelled cRNA (specific activity >10.0 pmol Cy3/ug cRNA) was fragmented at 60～C for 30 minutes in a reaction volume of 55 ml containing 25x Agilent fragmentation buffer and 10x Agilent blocking agent following the manufacturers instructions. On completion of the fragmentation reaction, 55 ml of 2x GEx Agilent hybridization buffer HI-RPM was added to the fragmentation mixture and hy…	Slides were scanned immediately after washing on the Agilent DNA High Resolution Microarray Scanner (G2505C US45102918) using one color scan setting for 4x44k array slides (Scan Area 61x21.6 mm, Scan resolution 5 米m, Tiff 20 bit, Dye channel is set to Green).	GPL6480	JOSE,DAVID,HERAZO MAYA	Kaminski Lab	Medicine	Yale University	300 Cedar Street	New Haven	CT	6520	USA	ftp://ftp.ncbi.nlm.nih.gov/geo/samples/GSM693nnn/GSM693814/suppl/GSM693814.txt.gz	29807
GSM693815	Mar 18 2011	May 07 2018	Peripheral blood mononuclear cells, blood draw, 30 minutes interval	Homo sapiens	cell type: Peripheral blood mononuclear cells (PBMC)	disease status: idiopathic pulmonary fibrosis (IPF)	age: 66	gender: Male	outcome: 1	time to outcome: 0.323 years	total RNA	10 ml of blood was drawn by venipuncture in each participant and collected in a cell preparation tube (CPT) followed by centrifugation at 1500 g for 30 minutes at room temperature. After plasma removal, the cell layer was transferred into a 15 ml conical tube and 5 ml of RNase free PBS was added, the contents were mixed by turning upside down followed by centrifugation at 300 g for 15 minutes. On…	Total RNA was extracted and purified using the miRNeasy Mini Kit (217004, Qiagen, Valencia, CA) under fully automated sample preparation by the assistance of the QIAcube device (9001292, Qiagen, Valencia CA) following the manufacturer＊s protocol.After extraction, total RNA yield and quality were evaluated using NanoDrop at 260 nm and the 2100 Bioanalyzer (Agilent Technologies, Santa Clara, CA)	Cy3	Labeling reactions were performed for each sample using Agilent Low RNA Input Linear Amplification Kit PLUS, One-Color (5184-3523, Agilent Technologies, Santa Clara, CA). Briefly, with a starting concentration of 400 nanograms of total RNA, an initial cDNA strand was synthesized using a oligo(dT)24 primer containing a T7 RNA polymerase, this cDNA was then used as a template to generate Cy3 labele…	9606	1.65 ug of Cy3-labelled cRNA (specific activity >10.0 pmol Cy3/ug cRNA) was fragmented at 60～C for 30 minutes in a reaction volume of 55 ml containing 25x Agilent fragmentation buffer and 10x Agilent blocking agent following the manufacturers instructions. On completion of the fragmentation reaction, 55 ml of 2x GEx Agilent hybridization buffer HI-RPM was added to the fragmentation mixture and hy…	Slides were scanned immediately after washing on the Agilent DNA High Resolution Microarray Scanner (G2505C US45102918) using one color scan setting for 4x44k array slides (Scan Area 61x21.6 mm, Scan resolution 5 米m, Tiff 20 bit, Dye channel is set to Green).	GPL6480	JOSE,DAVID,HERAZO MAYA	Kaminski Lab	Medicine	Yale University	300 Cedar Street	New Haven	CT	6520	USA	ftp://ftp.ncbi.nlm.nih.gov/geo/samples/GSM693nnn/GSM693815/suppl/GSM693815.txt.gz	29807
GSM693816	Mar 18 2011	May 07 2018	Peripheral blood mononuclear cells, blood draw, 30 minutes interval	Homo sapiens	cell type: Peripheral blood mononuclear cells (PBMC)	disease status: idiopathic pulmonary fibrosis (IPF)	age: 83	gender: Male	outcome: 1	time to outcome: 1.641 years	total RNA	10 ml of blood was drawn by venipuncture in each participant and collected in a cell preparation tube (CPT) followed by centrifugation at 1500 g for 30 minutes at room temperature. After plasma removal, the cell layer was transferred into a 15 ml conical tube and 5 ml of RNase free PBS was added, the contents were mixed by turning upside down followed by centrifugation at 300 g for 15 minutes. On…	Total RNA was extracted and purified using the miRNeasy Mini Kit (217004, Qiagen, Valencia, CA) under fully automated sample preparation by the assistance of the QIAcube device (9001292, Qiagen, Valencia CA) following the manufacturer＊s protocol.After extraction, total RNA yield and quality were evaluated using NanoDrop at 260 nm and the 2100 Bioanalyzer (Agilent Technologies, Santa Clara, CA)	Cy3	Labeling reactions were performed for each sample using Agilent Low RNA Input Linear Amplification Kit PLUS, One-Color (5184-3523, Agilent Technologies, Santa Clara, CA). Briefly, with a starting concentration of 400 nanograms of total RNA, an initial cDNA strand was synthesized using a oligo(dT)24 primer containing a T7 RNA polymerase, this cDNA was then used as a template to generate Cy3 labele…	9606	1.65 ug of Cy3-labelled cRNA (specific activity >10.0 pmol Cy3/ug cRNA) was fragmented at 60～C for 30 minutes in a reaction volume of 55 ml containing 25x Agilent fragmentation buffer and 10x Agilent blocking agent following the manufacturers instructions. On completion of the fragmentation reaction, 55 ml of 2x GEx Agilent hybridization buffer HI-RPM was added to the fragmentation mixture and hy…	Slides were scanned immediately after washing on the Agilent DNA High Resolution Microarray Scanner (G2505C US45102918) using one color scan setting for 4x44k array slides (Scan Area 61x21.6 mm, Scan resolution 5 米m, Tiff 20 bit, Dye channel is set to Green).	GPL6480	JOSE,DAVID,HERAZO MAYA	Kaminski Lab	Medicine	Yale University	300 Cedar Street	New Haven	CT	6520	USA	ftp://ftp.ncbi.nlm.nih.gov/geo/samples/GSM693nnn/GSM693816/suppl/GSM693816.txt.gz	29807
GSM693817	Mar 18 2011	May 07 2018	Peripheral blood mononuclear cells, blood draw, 30 minutes interval	Homo sapiens	cell type: Peripheral blood mononuclear cells (PBMC)	disease status: idiopathic pulmonary fibrosis (IPF)	age: 68	gender: Male	outcome: 1	time to outcome: 1.123 years	total RNA	10 ml of blood was drawn by venipuncture in each participant and collected in a cell preparation tube (CPT) followed by centrifugation at 1500 g for 30 minutes at room temperature. After plasma removal, the cell layer was transferred into a 15 ml conical tube and 5 ml of RNase free PBS was added, the contents were mixed by turning upside down followed by centrifugation at 300 g for 15 minutes. On…	Total RNA was extracted and purified using the miRNeasy Mini Kit (217004, Qiagen, Valencia, CA) under fully automated sample preparation by the assistance of the QIAcube device (9001292, Qiagen, Valencia CA) following the manufacturer＊s protocol.After extraction, total RNA yield and quality were evaluated using NanoDrop at 260 nm and the 2100 Bioanalyzer (Agilent Technologies, Santa Clara, CA)	Cy3	Labeling reactions were performed for each sample using Agilent Low RNA Input Linear Amplification Kit PLUS, One-Color (5184-3523, Agilent Technologies, Santa Clara, CA). Briefly, with a starting concentration of 400 nanograms of total RNA, an initial cDNA strand was synthesized using a oligo(dT)24 primer containing a T7 RNA polymerase, this cDNA was then used as a template to generate Cy3 labele…	9606	1.65 ug of Cy3-labelled cRNA (specific activity >10.0 pmol Cy3/ug cRNA) was fragmented at 60～C for 30 minutes in a reaction volume of 55 ml containing 25x Agilent fragmentation buffer and 10x Agilent blocking agent following the manufacturers instructions. On completion of the fragmentation reaction, 55 ml of 2x GEx Agilent hybridization buffer HI-RPM was added to the fragmentation mixture and hy…	Slides were scanned immediately after washing on the Agilent DNA High Resolution Microarray Scanner (G2505C US45102918) using one color scan setting for 4x44k array slides (Scan Area 61x21.6 mm, Scan resolution 5 米m, Tiff 20 bit, Dye channel is set to Green).	GPL6480	JOSE,DAVID,HERAZO MAYA	Kaminski Lab	Medicine	Yale University	300 Cedar Street	New Haven	CT	6520	USA	ftp://ftp.ncbi.nlm.nih.gov/geo/samples/GSM693nnn/GSM693817/suppl/GSM693817.txt.gz	29807
GSM693818	Mar 18 2011	May 07 2018	Peripheral blood mononuclear cells, blood draw, 30 minutes interval	Homo sapiens	cell type: Peripheral blood mononuclear cells (PBMC)	disease status: idiopathic pulmonary fibrosis (IPF)	age: 70	gender: Female	outcome: 0	time to outcome: 1.731 years	total RNA	10 ml of blood was drawn by venipuncture in each participant and collected in a cell preparation tube (CPT) followed by centrifugation at 1500 g for 30 minutes at room temperature. After plasma removal, the cell layer was transferred into a 15 ml conical tube and 5 ml of RNase free PBS was added, the contents were mixed by turning upside down followed by centrifugation at 300 g for 15 minutes. On…	Total RNA was extracted and purified using the miRNeasy Mini Kit (217004, Qiagen, Valencia, CA) under fully automated sample preparation by the assistance of the QIAcube device (9001292, Qiagen, Valencia CA) following the manufacturer＊s protocol.After extraction, total RNA yield and quality were evaluated using NanoDrop at 260 nm and the 2100 Bioanalyzer (Agilent Technologies, Santa Clara, CA)	Cy3	Labeling reactions were performed for each sample using Agilent Low RNA Input Linear Amplification Kit PLUS, One-Color (5184-3523, Agilent Technologies, Santa Clara, CA). Briefly, with a starting concentration of 400 nanograms of total RNA, an initial cDNA strand was synthesized using a oligo(dT)24 primer containing a T7 RNA polymerase, this cDNA was then used as a template to generate Cy3 labele…	9606	1.65 ug of Cy3-labelled cRNA (specific activity >10.0 pmol Cy3/ug cRNA) was fragmented at 60～C for 30 minutes in a reaction volume of 55 ml containing 25x Agilent fragmentation buffer and 10x Agilent blocking agent following the manufacturers instructions. On completion of the fragmentation reaction, 55 ml of 2x GEx Agilent hybridization buffer HI-RPM was added to the fragmentation mixture and hy…	Slides were scanned immediately after washing on the Agilent DNA High Resolution Microarray Scanner (G2505C US45102918) using one color scan setting for 4x44k array slides (Scan Area 61x21.6 mm, Scan resolution 5 米m, Tiff 20 bit, Dye channel is set to Green).	GPL6480	JOSE,DAVID,HERAZO MAYA	Kaminski Lab	Medicine	Yale University	300 Cedar Street	New Haven	CT	6520	USA	ftp://ftp.ncbi.nlm.nih.gov/geo/samples/GSM693nnn/GSM693818/suppl/GSM693818.txt.gz	29807
GSM693819	Mar 18 2011	May 07 2018	Peripheral blood mononuclear cells, blood draw, 30 minutes interval	Homo sapiens	cell type: Peripheral blood mononuclear cells (PBMC)	disease status: idiopathic pulmonary fibrosis (IPF)	age: 62	gender: Female	outcome: 0	time to outcome: 1.624 years	total RNA	10 ml of blood was drawn by venipuncture in each participant and collected in a cell preparation tube (CPT) followed by centrifugation at 1500 g for 30 minutes at room temperature. After plasma removal, the cell layer was transferred into a 15 ml conical tube and 5 ml of RNase free PBS was added, the contents were mixed by turning upside down followed by centrifugation at 300 g for 15 minutes. On…	Total RNA was extracted and purified using the miRNeasy Mini Kit (217004, Qiagen, Valencia, CA) under fully automated sample preparation by the assistance of the QIAcube device (9001292, Qiagen, Valencia CA) following the manufacturer＊s protocol.After extraction, total RNA yield and quality were evaluated using NanoDrop at 260 nm and the 2100 Bioanalyzer (Agilent Technologies, Santa Clara, CA)	Cy3	Labeling reactions were performed for each sample using Agilent Low RNA Input Linear Amplification Kit PLUS, One-Color (5184-3523, Agilent Technologies, Santa Clara, CA). Briefly, with a starting concentration of 400 nanograms of total RNA, an initial cDNA strand was synthesized using a oligo(dT)24 primer containing a T7 RNA polymerase, this cDNA was then used as a template to generate Cy3 labele…	9606	1.65 ug of Cy3-labelled cRNA (specific activity >10.0 pmol Cy3/ug cRNA) was fragmented at 60～C for 30 minutes in a reaction volume of 55 ml containing 25x Agilent fragmentation buffer and 10x Agilent blocking agent following the manufacturers instructions. On completion of the fragmentation reaction, 55 ml of 2x GEx Agilent hybridization buffer HI-RPM was added to the fragmentation mixture and hy…	Slides were scanned immediately after washing on the Agilent DNA High Resolution Microarray Scanner (G2505C US45102918) using one color scan setting for 4x44k array slides (Scan Area 61x21.6 mm, Scan resolution 5 米m, Tiff 20 bit, Dye channel is set to Green).	GPL6480	JOSE,DAVID,HERAZO MAYA	Kaminski Lab	Medicine	Yale University	300 Cedar Street	New Haven	CT	6520	USA	ftp://ftp.ncbi.nlm.nih.gov/geo/samples/GSM693nnn/GSM693819/suppl/GSM693819.txt.gz	29807
GSM693820	Mar 18 2011	May 07 2018	Peripheral blood mononuclear cells, blood draw, 30 minutes interval	Homo sapiens	cell type: Peripheral blood mononuclear cells (PBMC)	disease status: idiopathic pulmonary fibrosis (IPF)	age: 82	gender: Male	outcome: 1	time to outcome: 1.558 years	total RNA	10 ml of blood was drawn by venipuncture in each participant and collected in a cell preparation tube (CPT) followed by centrifugation at 1500 g for 30 minutes at room temperature. After plasma removal, the cell layer was transferred into a 15 ml conical tube and 5 ml of RNase free PBS was added, the contents were mixed by turning upside down followed by centrifugation at 300 g for 15 minutes. On…	Total RNA was extracted and purified using the miRNeasy Mini Kit (217004, Qiagen, Valencia, CA) under fully automated sample preparation by the assistance of the QIAcube device (9001292, Qiagen, Valencia CA) following the manufacturer＊s protocol.After extraction, total RNA yield and quality were evaluated using NanoDrop at 260 nm and the 2100 Bioanalyzer (Agilent Technologies, Santa Clara, CA)	Cy3	Labeling reactions were performed for each sample using Agilent Low RNA Input Linear Amplification Kit PLUS, One-Color (5184-3523, Agilent Technologies, Santa Clara, CA). Briefly, with a starting concentration of 400 nanograms of total RNA, an initial cDNA strand was synthesized using a oligo(dT)24 primer containing a T7 RNA polymerase, this cDNA was then used as a template to generate Cy3 labele…	9606	1.65 ug of Cy3-labelled cRNA (specific activity >10.0 pmol Cy3/ug cRNA) was fragmented at 60～C for 30 minutes in a reaction volume of 55 ml containing 25x Agilent fragmentation buffer and 10x Agilent blocking agent following the manufacturers instructions. On completion of the fragmentation reaction, 55 ml of 2x GEx Agilent hybridization buffer HI-RPM was added to the fragmentation mixture and hy…	Slides were scanned immediately after washing on the Agilent DNA High Resolution Microarray Scanner (G2505C US45102918) using one color scan setting for 4x44k array slides (Scan Area 61x21.6 mm, Scan resolution 5 米m, Tiff 20 bit, Dye channel is set to Green).	GPL6480	JOSE,DAVID,HERAZO MAYA	Kaminski Lab	Medicine	Yale University	300 Cedar Street	New Haven	CT	6520	USA	ftp://ftp.ncbi.nlm.nih.gov/geo/samples/GSM693nnn/GSM693820/suppl/GSM693820.txt.gz	29807
GSM693821	Mar 18 2011	May 07 2018	Peripheral blood mononuclear cells, blood draw, 30 minutes interval	Homo sapiens	cell type: Peripheral blood mononuclear cells (PBMC)	disease status: idiopathic pulmonary fibrosis (IPF)	age: 60	gender: Male	outcome: 0	time to outcome: 1.471 years	total RNA	10 ml of blood was drawn by venipuncture in each participant and collected in a cell preparation tube (CPT) followed by centrifugation at 1500 g for 30 minutes at room temperature. After plasma removal, the cell layer was transferred into a 15 ml conical tube and 5 ml of RNase free PBS was added, the contents were mixed by turning upside down followed by centrifugation at 300 g for 15 minutes. On…	Total RNA was extracted and purified using the miRNeasy Mini Kit (217004, Qiagen, Valencia, CA) under fully automated sample preparation by the assistance of the QIAcube device (9001292, Qiagen, Valencia CA) following the manufacturer＊s protocol.After extraction, total RNA yield and quality were evaluated using NanoDrop at 260 nm and the 2100 Bioanalyzer (Agilent Technologies, Santa Clara, CA)	Cy3	Labeling reactions were performed for each sample using Agilent Low RNA Input Linear Amplification Kit PLUS, One-Color (5184-3523, Agilent Technologies, Santa Clara, CA). Briefly, with a starting concentration of 400 nanograms of total RNA, an initial cDNA strand was synthesized using a oligo(dT)24 primer containing a T7 RNA polymerase, this cDNA was then used as a template to generate Cy3 labele…	9606	1.65 ug of Cy3-labelled cRNA (specific activity >10.0 pmol Cy3/ug cRNA) was fragmented at 60～C for 30 minutes in a reaction volume of 55 ml containing 25x Agilent fragmentation buffer and 10x Agilent blocking agent following the manufacturers instructions. On completion of the fragmentation reaction, 55 ml of 2x GEx Agilent hybridization buffer HI-RPM was added to the fragmentation mixture and hy…	Slides were scanned immediately after washing on the Agilent DNA High Resolution Microarray Scanner (G2505C US45102918) using one color scan setting for 4x44k array slides (Scan Area 61x21.6 mm, Scan resolution 5 米m, Tiff 20 bit, Dye channel is set to Green).	GPL6480	JOSE,DAVID,HERAZO MAYA	Kaminski Lab	Medicine	Yale University	300 Cedar Street	New Haven	CT	6520	USA	ftp://ftp.ncbi.nlm.nih.gov/geo/samples/GSM693nnn/GSM693821/suppl/GSM693821.txt.gz	29807
GSM693822	Mar 18 2011	May 07 2018	Peripheral blood mononuclear cells, blood draw, 30 minutes interval	Homo sapiens	cell type: Peripheral blood mononuclear cells (PBMC)	disease status: idiopathic pulmonary fibrosis (IPF)	age: 67	gender: Male	outcome: 1	time to outcome: 0.208 years	total RNA	10 ml of blood was drawn by venipuncture in each participant and collected in a cell preparation tube (CPT) followed by centrifugation at 1500 g for 30 minutes at room temperature. After plasma removal, the cell layer was transferred into a 15 ml conical tube and 5 ml of RNase free PBS was added, the contents were mixed by turning upside down followed by centrifugation at 300 g for 15 minutes. On…	Total RNA was extracted and purified using the miRNeasy Mini Kit (217004, Qiagen, Valencia, CA) under fully automated sample preparation by the assistance of the QIAcube device (9001292, Qiagen, Valencia CA) following the manufacturer＊s protocol.After extraction, total RNA yield and quality were evaluated using NanoDrop at 260 nm and the 2100 Bioanalyzer (Agilent Technologies, Santa Clara, CA)	Cy3	Labeling reactions were performed for each sample using Agilent Low RNA Input Linear Amplification Kit PLUS, One-Color (5184-3523, Agilent Technologies, Santa Clara, CA). Briefly, with a starting concentration of 400 nanograms of total RNA, an initial cDNA strand was synthesized using a oligo(dT)24 primer containing a T7 RNA polymerase, this cDNA was then used as a template to generate Cy3 labele…	9606	1.65 ug of Cy3-labelled cRNA (specific activity >10.0 pmol Cy3/ug cRNA) was fragmented at 60～C for 30 minutes in a reaction volume of 55 ml containing 25x Agilent fragmentation buffer and 10x Agilent blocking agent following the manufacturers instructions. On completion of the fragmentation reaction, 55 ml of 2x GEx Agilent hybridization buffer HI-RPM was added to the fragmentation mixture and hy…	Slides were scanned immediately after washing on the Agilent DNA High Resolution Microarray Scanner (G2505C US45102918) using one color scan setting for 4x44k array slides (Scan Area 61x21.6 mm, Scan resolution 5 米m, Tiff 20 bit, Dye channel is set to Green).	GPL6480	JOSE,DAVID,HERAZO MAYA	Kaminski Lab	Medicine	Yale University	300 Cedar Street	New Haven	CT	6520	USA	ftp://ftp.ncbi.nlm.nih.gov/geo/samples/GSM693nnn/GSM693822/suppl/GSM693822.txt.gz	29807
GSM693823	Mar 18 2011	May 07 2018	Peripheral blood mononuclear cells, blood draw, 30 minutes interval	Homo sapiens	cell type: Peripheral blood mononuclear cells (PBMC)	disease status: idiopathic pulmonary fibrosis (IPF)	age: 62	gender: Female	outcome: 0	time to outcome: 1.350 years	total RNA	10 ml of blood was drawn by venipuncture in each participant and collected in a cell preparation tube (CPT) followed by centrifugation at 1500 g for 30 minutes at room temperature. After plasma removal, the cell layer was transferred into a 15 ml conical tube and 5 ml of RNase free PBS was added, the contents were mixed by turning upside down followed by centrifugation at 300 g for 15 minutes. On…	Total RNA was extracted and purified using the miRNeasy Mini Kit (217004, Qiagen, Valencia, CA) under fully automated sample preparation by the assistance of the QIAcube device (9001292, Qiagen, Valencia CA) following the manufacturer＊s protocol.After extraction, total RNA yield and quality were evaluated using NanoDrop at 260 nm and the 2100 Bioanalyzer (Agilent Technologies, Santa Clara, CA)	Cy3	Labeling reactions were performed for each sample using Agilent Low RNA Input Linear Amplification Kit PLUS, One-Color (5184-3523, Agilent Technologies, Santa Clara, CA). Briefly, with a starting concentration of 400 nanograms of total RNA, an initial cDNA strand was synthesized using a oligo(dT)24 primer containing a T7 RNA polymerase, this cDNA was then used as a template to generate Cy3 labele…	9606	1.65 ug of Cy3-labelled cRNA (specific activity >10.0 pmol Cy3/ug cRNA) was fragmented at 60～C for 30 minutes in a reaction volume of 55 ml containing 25x Agilent fragmentation buffer and 10x Agilent blocking agent following the manufacturers instructions. On completion of the fragmentation reaction, 55 ml of 2x GEx Agilent hybridization buffer HI-RPM was added to the fragmentation mixture and hy…	Slides were scanned immediately after washing on the Agilent DNA High Resolution Microarray Scanner (G2505C US45102918) using one color scan setting for 4x44k array slides (Scan Area 61x21.6 mm, Scan resolution 5 米m, Tiff 20 bit, Dye channel is set to Green).	GPL6480	JOSE,DAVID,HERAZO MAYA	Kaminski Lab	Medicine	Yale University	300 Cedar Street	New Haven	CT	6520	USA	ftp://ftp.ncbi.nlm.nih.gov/geo/samples/GSM693nnn/GSM693823/suppl/GSM693823.txt.gz	29807
GSM693824	Mar 18 2011	May 07 2018	Peripheral blood mononuclear cells, blood draw, 30 minutes interval	Homo sapiens	cell type: Peripheral blood mononuclear cells (PBMC)	disease status: idiopathic pulmonary fibrosis (IPF)	age: 70	gender: Male	outcome: 0	time to outcome: 1.312 years	total RNA	10 ml of blood was drawn by venipuncture in each participant and collected in a cell preparation tube (CPT) followed by centrifugation at 1500 g for 30 minutes at room temperature. After plasma removal, the cell layer was transferred into a 15 ml conical tube and 5 ml of RNase free PBS was added, the contents were mixed by turning upside down followed by centrifugation at 300 g for 15 minutes. On…	Total RNA was extracted and purified using the miRNeasy Mini Kit (217004, Qiagen, Valencia, CA) under fully automated sample preparation by the assistance of the QIAcube device (9001292, Qiagen, Valencia CA) following the manufacturer＊s protocol.After extraction, total RNA yield and quality were evaluated using NanoDrop at 260 nm and the 2100 Bioanalyzer (Agilent Technologies, Santa Clara, CA)	Cy3	Labeling reactions were performed for each sample using Agilent Low RNA Input Linear Amplification Kit PLUS, One-Color (5184-3523, Agilent Technologies, Santa Clara, CA). Briefly, with a starting concentration of 400 nanograms of total RNA, an initial cDNA strand was synthesized using a oligo(dT)24 primer containing a T7 RNA polymerase, this cDNA was then used as a template to generate Cy3 labele…	9606	1.65 ug of Cy3-labelled cRNA (specific activity >10.0 pmol Cy3/ug cRNA) was fragmented at 60～C for 30 minutes in a reaction volume of 55 ml containing 25x Agilent fragmentation buffer and 10x Agilent blocking agent following the manufacturers instructions. On completion of the fragmentation reaction, 55 ml of 2x GEx Agilent hybridization buffer HI-RPM was added to the fragmentation mixture and hy…	Slides were scanned immediately after washing on the Agilent DNA High Resolution Microarray Scanner (G2505C US45102918) using one color scan setting for 4x44k array slides (Scan Area 61x21.6 mm, Scan resolution 5 米m, Tiff 20 bit, Dye channel is set to Green).	GPL6480	JOSE,DAVID,HERAZO MAYA	Kaminski Lab	Medicine	Yale University	300 Cedar Street	New Haven	CT	6520	USA	NONE	29807
