# Supplementary material for: The potential role of biomarkers CD28 and PF4 in the pathogenesis of idiopathic pulmonary fibrosis and their impact on the prognosis: an immune microenvironment analysis
Source: Hereditas. 2025 Jun 7;162:98. doi: 10.1186/s41065-025-00464-x (PMC12144798; doi:10.1186/s41065-025-00464-x)
Supplement: Supplementary file 2 — Supplementary Material 2 [file 41065_2025_464_MOESM2_ESM.xlsx]

## Sheet: GSE27957_survival_info
title	geo_accession	status	submission_date	last_update_date	type	channel_count	source_name_ch1	organism_ch1	characteristics_ch1	characteristics_ch1.1	characteristics_ch1.2	characteristics_ch1.3	characteristics_ch1.4	treatment_protocol_ch1	growth_protocol_ch1	molecule_ch1	extract_protocol_ch1	label_ch1	label_protocol_ch1	taxid_ch1	hyb_protocol	scan_protocol	description	data_processing	data_processing.1	data_processing.2	data_processing.3	platform_id	contact_name	contact_laboratory	contact_department	contact_institute	contact_address	contact_city	contact_state	contact_zip/postal_code	contact_country	supplementary_file	data_row_count	age of blood draw:ch1	gender:ch1	outcome:ch1	race:ch1	time to outcome:ch1	years to outcome:ch1
PBMC expression profile of IPF patient_P34	GSM691362	Public on Oct 15 2013	Mar 14 2011	Oct 15 2013	RNA	1	RNA isolated from PBMC of IPF patient	Homo sapiens	race: Caucasian	gender: Male	age of blood draw: 57	outcome: 0	time to outcome: 0.597 years	not applicable	not applicable	total RNA	Peripheral blood mononuclear cells (PBMCs) were purified from 10 ml of blood using the Ficoll-Paque™ PLUS followed by protocols described by Todd M. Bull et al., Am J Respir Crit Care Med. 170:911–919, 2004. Total RNA was extracted using TriZol Reagent (Invitrogen, Carlsbad, CA) based on manufacturer’s recommendations followed by sodium acetate/ethanol precipitation.	Biotin	One hundred fifty ng of total RNA per samples was processed to amplified cRNA and reverse transcribed to single stranded DNA using Affymetrix GeneChip WT cDNA Synthesis Kit according to Genechip Expression analysis technical manual (Affymetrix, USA). 5.5 µg of the single stranded DNA was enzymatically fragmented and biotin labled with GeneChip WT terminal Labeling Kit (Affymetrix, cat#900671)	9606	Five µg of biotin labeled sense target samples were hybridized to Affymetrix Human Exon 1.0 ST array using Affymetrix hybridization kit materials • Heat cocktails at 99° for 5 minutes, then 42° for 5 minutes centrifuge at max speed for 1 minute • Transfer 200μl of hyb solution to each array, then tape holes and parafilm • Hybridize in hybridization oven 640 for 16-18 hours at 45° at 60rpm • Fluid…	Affymetrix Gene ChIP Scanner 3000 7G	PBMC expression profile of IPF patient	The cel files were processed using dCHip software: Model method =Average; Normalization =Quantile; Smoothing method = Running median	Data is processed by mapping HuExon 1.0 st exon probesets to HG-U133 2.0 probesets where the exon probesets are fully contained within the HG-U133 2.0 consensus/exemplar. The output file is the average of exon expression value for each U133 probe set/gene (not a log transformation value).	probe group file: HuEx-1_0-st-v2.r2.pgf from Affymetrix	meta-probeset file: U133_to_exon_mapping file, which is from Affymetrix and maps exon array probe sets to U133 consensus or exemplar sequences.	GPL5175	JOSE,DAVID,HERAZO MAYA	Kaminski Lab	Medicine	Yale University	300 Cedar Street	New Haven	CT	06520	USA	ftp://ftp.ncbi.nlm.nih.gov/geo/samples/GSM691nnn/GSM691362/suppl/GSM691362_P34.CEL.gz	0	57	Male	0	Caucasian	0.597 years	NA
PBMC expression profile of IPF patient_P35	GSM691363	Public on Oct 15 2013	Mar 14 2011	Oct 15 2013	RNA	1	RNA isolated from PBMC of IPF patient	Homo sapiens	race: non-Caucasian	gender: Male	age of blood draw: 59	outcome: 0	time to outcome: 3.172 years	not applicable	not applicable	total RNA	Peripheral blood mononuclear cells (PBMCs) were purified from 10 ml of blood using the Ficoll-Paque™ PLUS followed by protocols described by Todd M. Bull et al., Am J Respir Crit Care Med. 170:911–919, 2004. Total RNA was extracted using TriZol Reagent (Invitrogen, Carlsbad, CA) based on manufacturer’s recommendations followed by sodium acetate/ethanol precipitation.	Biotin	One hundred fifty ng of total RNA per samples was processed to amplified cRNA and reverse transcribed to single stranded DNA using Affymetrix GeneChip WT cDNA Synthesis Kit according to Genechip Expression analysis technical manual (Affymetrix, USA). 5.5 µg of the single stranded DNA was enzymatically fragmented and biotin labled with GeneChip WT terminal Labeling Kit (Affymetrix, cat#900671)	9606	Five µg of biotin labeled sense target samples were hybridized to Affymetrix Human Exon 1.0 ST array using Affymetrix hybridization kit materials • Heat cocktails at 99° for 5 minutes, then 42° for 5 minutes centrifuge at max speed for 1 minute • Transfer 200μl of hyb solution to each array, then tape holes and parafilm • Hybridize in hybridization oven 640 for 16-18 hours at 45° at 60rpm • Fluid…	Affymetrix Gene ChIP Scanner 3000 7G	PBMC expression profile of IPF patient	The cel files were processed using dCHip software: Model method =Average; Normalization =Quantile; Smoothing method = Running median	Data is processed by mapping HuExon 1.0 st exon probesets to HG-U133 2.0 probesets where the exon probesets are fully contained within the HG-U133 2.0 consensus/exemplar. The output file is the average of exon expression value for each U133 probe set/gene (not a log transformation value).	probe group file: HuEx-1_0-st-v2.r2.pgf from Affymetrix	meta-probeset file: U133_to_exon_mapping file, which is from Affymetrix and maps exon array probe sets to U133 consensus or exemplar sequences.	GPL5175	JOSE,DAVID,HERAZO MAYA	Kaminski Lab	Medicine	Yale University	300 Cedar Street	New Haven	CT	06520	USA	ftp://ftp.ncbi.nlm.nih.gov/geo/samples/GSM691nnn/GSM691363/suppl/GSM691363_P35.CEL.gz	0	59	Male	0	non-Caucasian	3.172 years	NA
PBMC expression profile of IPF patient_P36	GSM691364	Public on Oct 15 2013	Mar 14 2011	Oct 15 2013	RNA	1	RNA isolated from PBMC of IPF patient	Homo sapiens	race: Caucasian	gender: Male	age of blood draw: 56	outcome: 1	time to outcome: 0.961 years	not applicable	not applicable	total RNA	Peripheral blood mononuclear cells (PBMCs) were purified from 10 ml of blood using the Ficoll-Paque™ PLUS followed by protocols described by Todd M. Bull et al., Am J Respir Crit Care Med. 170:911–919, 2004. Total RNA was extracted using TriZol Reagent (Invitrogen, Carlsbad, CA) based on manufacturer’s recommendations followed by sodium acetate/ethanol precipitation.	Biotin	One hundred fifty ng of total RNA per samples was processed to amplified cRNA and reverse transcribed to single stranded DNA using Affymetrix GeneChip WT cDNA Synthesis Kit according to Genechip Expression analysis technical manual (Affymetrix, USA). 5.5 µg of the single stranded DNA was enzymatically fragmented and biotin labled with GeneChip WT terminal Labeling Kit (Affymetrix, cat#900671)	9606	Five µg of biotin labeled sense target samples were hybridized to Affymetrix Human Exon 1.0 ST array using Affymetrix hybridization kit materials • Heat cocktails at 99° for 5 minutes, then 42° for 5 minutes centrifuge at max speed for 1 minute • Transfer 200μl of hyb solution to each array, then tape holes and parafilm • Hybridize in hybridization oven 640 for 16-18 hours at 45° at 60rpm • Fluid…	Affymetrix Gene ChIP Scanner 3000 7G	PBMC expression profile of IPF patient	The cel files were processed using dCHip software: Model method =Average; Normalization =Quantile; Smoothing method = Running median	Data is processed by mapping HuExon 1.0 st exon probesets to HG-U133 2.0 probesets where the exon probesets are fully contained within the HG-U133 2.0 consensus/exemplar. The output file is the average of exon expression value for each U133 probe set/gene (not a log transformation value).	probe group file: HuEx-1_0-st-v2.r2.pgf from Affymetrix	meta-probeset file: U133_to_exon_mapping file, which is from Affymetrix and maps exon array probe sets to U133 consensus or exemplar sequences.	GPL5175	JOSE,DAVID,HERAZO MAYA	Kaminski Lab	Medicine	Yale University	300 Cedar Street	New Haven	CT	06520	USA	ftp://ftp.ncbi.nlm.nih.gov/geo/samples/GSM691nnn/GSM691364/suppl/GSM691364_P36.CEL.gz	0	56	Male	1	Caucasian	0.961 years	NA
PBMC expression profile of IPF patient_P37	GSM691365	Public on Oct 15 2013	Mar 14 2011	Oct 15 2013	RNA	1	RNA isolated from PBMC of IPF patient	Homo sapiens	race: non-Caucasian	gender: Male	age of blood draw: 68	outcome: 1	time to outcome: 0.23 years	not applicable	not applicable	total RNA	Peripheral blood mononuclear cells (PBMCs) were purified from 10 ml of blood using the Ficoll-Paque™ PLUS followed by protocols described by Todd M. Bull et al., Am J Respir Crit Care Med. 170:911–919, 2004. Total RNA was extracted using TriZol Reagent (Invitrogen, Carlsbad, CA) based on manufacturer’s recommendations followed by sodium acetate/ethanol precipitation.	Biotin	One hundred fifty ng of total RNA per samples was processed to amplified cRNA and reverse transcribed to single stranded DNA using Affymetrix GeneChip WT cDNA Synthesis Kit according to Genechip Expression analysis technical manual (Affymetrix, USA). 5.5 µg of the single stranded DNA was enzymatically fragmented and biotin labled with GeneChip WT terminal Labeling Kit (Affymetrix, cat#900671)	9606	Five µg of biotin labeled sense target samples were hybridized to Affymetrix Human Exon 1.0 ST array using Affymetrix hybridization kit materials • Heat cocktails at 99° for 5 minutes, then 42° for 5 minutes centrifuge at max speed for 1 minute • Transfer 200μl of hyb solution to each array, then tape holes and parafilm • Hybridize in hybridization oven 640 for 16-18 hours at 45° at 60rpm • Fluid…	Affymetrix Gene ChIP Scanner 3000 7G	PBMC expression profile of IPF patient	The cel files were processed using dCHip software: Model method =Average; Normalization =Quantile; Smoothing method = Running median	Data is processed by mapping HuExon 1.0 st exon probesets to HG-U133 2.0 probesets where the exon probesets are fully contained within the HG-U133 2.0 consensus/exemplar. The output file is the average of exon expression value for each U133 probe set/gene (not a log transformation value).	probe group file: HuEx-1_0-st-v2.r2.pgf from Affymetrix	meta-probeset file: U133_to_exon_mapping file, which is from Affymetrix and maps exon array probe sets to U133 consensus or exemplar sequences.	GPL5175	JOSE,DAVID,HERAZO MAYA	Kaminski Lab	Medicine	Yale University	300 Cedar Street	New Haven	CT	06520	USA	ftp://ftp.ncbi.nlm.nih.gov/geo/samples/GSM691nnn/GSM691365/suppl/GSM691365_P37.CEL.gz	0	68	Male	1	non-Caucasian	0.23 years	NA
PBMC expression profile of IPF patient_P41	GSM691369	Public on Oct 15 2013	Mar 14 2011	Oct 15 2013	RNA	1	RNA isolated from PBMC of IPF patient	Homo sapiens	race: Caucasian	gender: Male	age of blood draw: 71	outcome: 0	time to outcome: 3.005 years	not applicable	not applicable	total RNA	Peripheral blood mononuclear cells (PBMCs) were purified from 10 ml of blood using the Ficoll-Paque™ PLUS followed by protocols described by Todd M. Bull et al., Am J Respir Crit Care Med. 170:911–919, 2004. Total RNA was extracted using TriZol Reagent (Invitrogen, Carlsbad, CA) based on manufacturer’s recommendations followed by sodium acetate/ethanol precipitation.	Biotin	One hundred fifty ng of total RNA per samples was processed to amplified cRNA and reverse transcribed to single stranded DNA using Affymetrix GeneChip WT cDNA Synthesis Kit according to Genechip Expression analysis technical manual (Affymetrix, USA). 5.5 µg of the single stranded DNA was enzymatically fragmented and biotin labled with GeneChip WT terminal Labeling Kit (Affymetrix, cat#900671)	9606	Five µg of biotin labeled sense target samples were hybridized to Affymetrix Human Exon 1.0 ST array using Affymetrix hybridization kit materials • Heat cocktails at 99° for 5 minutes, then 42° for 5 minutes centrifuge at max speed for 1 minute • Transfer 200μl of hyb solution to each array, then tape holes and parafilm • Hybridize in hybridization oven 640 for 16-18 hours at 45° at 60rpm • Fluid…	Affymetrix Gene ChIP Scanner 3000 7G	PBMC expression profile of IPF patient	The cel files were processed using dCHip software: Model method =Average; Normalization =Quantile; Smoothing method = Running median	Data is processed by mapping HuExon 1.0 st exon probesets to HG-U133 2.0 probesets where the exon probesets are fully contained within the HG-U133 2.0 consensus/exemplar. The output file is the average of exon expression value for each U133 probe set/gene (not a log transformation value).	probe group file: HuEx-1_0-st-v2.r2.pgf from Affymetrix	meta-probeset file: U133_to_exon_mapping file, which is from Affymetrix and maps exon array probe sets to U133 consensus or exemplar sequences.	GPL5175	JOSE,DAVID,HERAZO MAYA	Kaminski Lab	Medicine	Yale University	300 Cedar Street	New Haven	CT	06520	USA	ftp://ftp.ncbi.nlm.nih.gov/geo/samples/GSM691nnn/GSM691369/suppl/GSM691369_P41.CEL.gz	0	71	Male	0	Caucasian	3.005 years	NA
PBMC expression profile of IPF patient_P43	GSM691370	Public on Oct 15 2013	Mar 14 2011	Oct 15 2013	RNA	1	RNA isolated from PBMC of IPF patient	Homo sapiens	race: Caucasian	gender: Female	age of blood draw: 75	outcome: 0	time to outcome: 2.958 years	not applicable	not applicable	total RNA	Peripheral blood mononuclear cells (PBMCs) were purified from 10 ml of blood using the Ficoll-Paque™ PLUS followed by protocols described by Todd M. Bull et al., Am J Respir Crit Care Med. 170:911–919, 2004. Total RNA was extracted using TriZol Reagent (Invitrogen, Carlsbad, CA) based on manufacturer’s recommendations followed by sodium acetate/ethanol precipitation.	Biotin	One hundred fifty ng of total RNA per samples was processed to amplified cRNA and reverse transcribed to single stranded DNA using Affymetrix GeneChip WT cDNA Synthesis Kit according to Genechip Expression analysis technical manual (Affymetrix, USA). 5.5 µg of the single stranded DNA was enzymatically fragmented and biotin labled with GeneChip WT terminal Labeling Kit (Affymetrix, cat#900671)	9606	Five µg of biotin labeled sense target samples were hybridized to Affymetrix Human Exon 1.0 ST array using Affymetrix hybridization kit materials • Heat cocktails at 99° for 5 minutes, then 42° for 5 minutes centrifuge at max speed for 1 minute • Transfer 200μl of hyb solution to each array, then tape holes and parafilm • Hybridize in hybridization oven 640 for 16-18 hours at 45° at 60rpm • Fluid…	Affymetrix Gene ChIP Scanner 3000 7G	PBMC expression profile of IPF patient	The cel files were processed using dCHip software: Model method =Average; Normalization =Quantile; Smoothing method = Running median	Data is processed by mapping HuExon 1.0 st exon probesets to HG-U133 2.0 probesets where the exon probesets are fully contained within the HG-U133 2.0 consensus/exemplar. The output file is the average of exon expression value for each U133 probe set/gene (not a log transformation value).	probe group file: HuEx-1_0-st-v2.r2.pgf from Affymetrix	meta-probeset file: U133_to_exon_mapping file, which is from Affymetrix and maps exon array probe sets to U133 consensus or exemplar sequences.	GPL5175	JOSE,DAVID,HERAZO MAYA	Kaminski Lab	Medicine	Yale University	300 Cedar Street	New Haven	CT	06520	USA	ftp://ftp.ncbi.nlm.nih.gov/geo/samples/GSM691nnn/GSM691370/suppl/GSM691370_P43.CEL.gz	0	75	Female	0	Caucasian	2.958 years	NA
PBMC expression profile of IPF patient_P44	GSM691371	Public on Oct 15 2013	Mar 14 2011	Oct 15 2013	RNA	1	RNA isolated from PBMC of IPF patient	Homo sapiens	race: Caucasian	gender: Male	age of blood draw: 66	outcome: 1	time to outcome: 2.117 years	not applicable	not applicable	total RNA	Peripheral blood mononuclear cells (PBMCs) were purified from 10 ml of blood using the Ficoll-Paque™ PLUS followed by protocols described by Todd M. Bull et al., Am J Respir Crit Care Med. 170:911–919, 2004. Total RNA was extracted using TriZol Reagent (Invitrogen, Carlsbad, CA) based on manufacturer’s recommendations followed by sodium acetate/ethanol precipitation.	Biotin	One hundred fifty ng of total RNA per samples was processed to amplified cRNA and reverse transcribed to single stranded DNA using Affymetrix GeneChip WT cDNA Synthesis Kit according to Genechip Expression analysis technical manual (Affymetrix, USA). 5.5 µg of the single stranded DNA was enzymatically fragmented and biotin labled with GeneChip WT terminal Labeling Kit (Affymetrix, cat#900671)	9606	Five µg of biotin labeled sense target samples were hybridized to Affymetrix Human Exon 1.0 ST array using Affymetrix hybridization kit materials • Heat cocktails at 99° for 5 minutes, then 42° for 5 minutes centrifuge at max speed for 1 minute • Transfer 200μl of hyb solution to each array, then tape holes and parafilm • Hybridize in hybridization oven 640 for 16-18 hours at 45° at 60rpm • Fluid…	Affymetrix Gene ChIP Scanner 3000 7G	PBMC expression profile of IPF patient	The cel files were processed using dCHip software: Model method =Average; Normalization =Quantile; Smoothing method = Running median	Data is processed by mapping HuExon 1.0 st exon probesets to HG-U133 2.0 probesets where the exon probesets are fully contained within the HG-U133 2.0 consensus/exemplar. The output file is the average of exon expression value for each U133 probe set/gene (not a log transformation value).	probe group file: HuEx-1_0-st-v2.r2.pgf from Affymetrix	meta-probeset file: U133_to_exon_mapping file, which is from Affymetrix and maps exon array probe sets to U133 consensus or exemplar sequences.	GPL5175	JOSE,DAVID,HERAZO MAYA	Kaminski Lab	Medicine	Yale University	300 Cedar Street	New Haven	CT	06520	USA	ftp://ftp.ncbi.nlm.nih.gov/geo/samples/GSM691nnn/GSM691371/suppl/GSM691371_P44.CEL.gz	0	66	Male	1	Caucasian	2.117 years	NA
PBMC expression profile of IPF patient_P45	GSM691372	Public on Oct 15 2013	Mar 14 2011	Oct 15 2013	RNA	1	RNA isolated from PBMC of IPF patient	Homo sapiens	race: Caucasian	gender: Male	age of blood draw: 72	outcome: 0	time to outcome: 2.884 years	not applicable	not applicable	total RNA	Peripheral blood mononuclear cells (PBMCs) were purified from 10 ml of blood using the Ficoll-Paque™ PLUS followed by protocols described by Todd M. Bull et al., Am J Respir Crit Care Med. 170:911–919, 2004. Total RNA was extracted using TriZol Reagent (Invitrogen, Carlsbad, CA) based on manufacturer’s recommendations followed by sodium acetate/ethanol precipitation.	Biotin	One hundred fifty ng of total RNA per samples was processed to amplified cRNA and reverse transcribed to single stranded DNA using Affymetrix GeneChip WT cDNA Synthesis Kit according to Genechip Expression analysis technical manual (Affymetrix, USA). 5.5 µg of the single stranded DNA was enzymatically fragmented and biotin labled with GeneChip WT terminal Labeling Kit (Affymetrix, cat#900671)	9606	Five µg of biotin labeled sense target samples were hybridized to Affymetrix Human Exon 1.0 ST array using Affymetrix hybridization kit materials • Heat cocktails at 99° for 5 minutes, then 42° for 5 minutes centrifuge at max speed for 1 minute • Transfer 200μl of hyb solution to each array, then tape holes and parafilm • Hybridize in hybridization oven 640 for 16-18 hours at 45° at 60rpm • Fluid…	Affymetrix Gene ChIP Scanner 3000 7G	PBMC expression profile of IPF patient	The cel files were processed using dCHip software: Model method =Average; Normalization =Quantile; Smoothing method = Running median	Data is processed by mapping HuExon 1.0 st exon probesets to HG-U133 2.0 probesets where the exon probesets are fully contained within the HG-U133 2.0 consensus/exemplar. The output file is the average of exon expression value for each U133 probe set/gene (not a log transformation value).	probe group file: HuEx-1_0-st-v2.r2.pgf from Affymetrix	meta-probeset file: U133_to_exon_mapping file, which is from Affymetrix and maps exon array probe sets to U133 consensus or exemplar sequences.	GPL5175	JOSE,DAVID,HERAZO MAYA	Kaminski Lab	Medicine	Yale University	300 Cedar Street	New Haven	CT	06520	USA	ftp://ftp.ncbi.nlm.nih.gov/geo/samples/GSM691nnn/GSM691372/suppl/GSM691372_P45.CEL.gz	0	72	Male	0	Caucasian	2.884 years	NA
PBMC expression profile of IPF patient_P46	GSM691373	Public on Oct 15 2013	Mar 14 2011	Oct 15 2013	RNA	1	RNA isolated from PBMC of IPF patient	Homo sapiens	race: Caucasian	gender: Male	age of blood draw: 65	outcome: 0	time to outcome: 2.846 years	not applicable	not applicable	total RNA	Peripheral blood mononuclear cells (PBMCs) were purified from 10 ml of blood using the Ficoll-Paque™ PLUS followed by protocols described by Todd M. Bull et al., Am J Respir Crit Care Med. 170:911–919, 2004. Total RNA was extracted using TriZol Reagent (Invitrogen, Carlsbad, CA) based on manufacturer’s recommendations followed by sodium acetate/ethanol precipitation.	Biotin	One hundred fifty ng of total RNA per samples was processed to amplified cRNA and reverse transcribed to single stranded DNA using Affymetrix GeneChip WT cDNA Synthesis Kit according to Genechip Expression analysis technical manual (Affymetrix, USA). 5.5 µg of the single stranded DNA was enzymatically fragmented and biotin labled with GeneChip WT terminal Labeling Kit (Affymetrix, cat#900671)	9606	Five µg of biotin labeled sense target samples were hybridized to Affymetrix Human Exon 1.0 ST array using Affymetrix hybridization kit materials • Heat cocktails at 99° for 5 minutes, then 42° for 5 minutes centrifuge at max speed for 1 minute • Transfer 200μl of hyb solution to each array, then tape holes and parafilm • Hybridize in hybridization oven 640 for 16-18 hours at 45° at 60rpm • Fluid…	Affymetrix Gene ChIP Scanner 3000 7G	PBMC expression profile of IPF patient	The cel files were processed using dCHip software: Model method =Average; Normalization =Quantile; Smoothing method = Running median	Data is processed by mapping HuExon 1.0 st exon probesets to HG-U133 2.0 probesets where the exon probesets are fully contained within the HG-U133 2.0 consensus/exemplar. The output file is the average of exon expression value for each U133 probe set/gene (not a log transformation value).	probe group file: HuEx-1_0-st-v2.r2.pgf from Affymetrix	meta-probeset file: U133_to_exon_mapping file, which is from Affymetrix and maps exon array probe sets to U133 consensus or exemplar sequences.	GPL5175	JOSE,DAVID,HERAZO MAYA	Kaminski Lab	Medicine	Yale University	300 Cedar Street	New Haven	CT	06520	USA	ftp://ftp.ncbi.nlm.nih.gov/geo/samples/GSM691nnn/GSM691373/suppl/GSM691373_P46.CEL.gz	0	65	Male	0	Caucasian	2.846 years	NA
PBMC expression profile of IPF patient_P47	GSM691374	Public on Oct 15 2013	Mar 14 2011	Oct 15 2013	RNA	1	RNA isolated from PBMC of IPF patient	Homo sapiens	race: non-Caucasian	gender: Male	age of blood draw: 71	outcome: 0	time to outcome: 2.846 years	not applicable	not applicable	total RNA	Peripheral blood mononuclear cells (PBMCs) were purified from 10 ml of blood using the Ficoll-Paque™ PLUS followed by protocols described by Todd M. Bull et al., Am J Respir Crit Care Med. 170:911–919, 2004. Total RNA was extracted using TriZol Reagent (Invitrogen, Carlsbad, CA) based on manufacturer’s recommendations followed by sodium acetate/ethanol precipitation.	Biotin	One hundred fifty ng of total RNA per samples was processed to amplified cRNA and reverse transcribed to single stranded DNA using Affymetrix GeneChip WT cDNA Synthesis Kit according to Genechip Expression analysis technical manual (Affymetrix, USA). 5.5 µg of the single stranded DNA was enzymatically fragmented and biotin labled with GeneChip WT terminal Labeling Kit (Affymetrix, cat#900671)	9606	Five µg of biotin labeled sense target samples were hybridized to Affymetrix Human Exon 1.0 ST array using Affymetrix hybridization kit materials • Heat cocktails at 99° for 5 minutes, then 42° for 5 minutes centrifuge at max speed for 1 minute • Transfer 200μl of hyb solution to each array, then tape holes and parafilm • Hybridize in hybridization oven 640 for 16-18 hours at 45° at 60rpm • Fluid…	Affymetrix Gene ChIP Scanner 3000 7G	PBMC expression profile of IPF patient	The cel files were processed using dCHip software: Model method =Average; Normalization =Quantile; Smoothing method = Running median	Data is processed by mapping HuExon 1.0 st exon probesets to HG-U133 2.0 probesets where the exon probesets are fully contained within the HG-U133 2.0 consensus/exemplar. The output file is the average of exon expression value for each U133 probe set/gene (not a log transformation value).	probe group file: HuEx-1_0-st-v2.r2.pgf from Affymetrix	meta-probeset file: U133_to_exon_mapping file, which is from Affymetrix and maps exon array probe sets to U133 consensus or exemplar sequences.	GPL5175	JOSE,DAVID,HERAZO MAYA	Kaminski Lab	Medicine	Yale University	300 Cedar Street	New Haven	CT	06520	USA	ftp://ftp.ncbi.nlm.nih.gov/geo/samples/GSM691nnn/GSM691374/suppl/GSM691374_P47.CEL.gz	0	71	Male	0	non-Caucasian	2.846 years	NA
PBMC expression profile of IPF patient_P49	GSM691375	Public on Oct 15 2013	Mar 14 2011	Oct 15 2013	RNA	1	RNA isolated from PBMC of IPF patient	Homo sapiens	race: non-Caucasian	gender: Male	age of blood draw: 75	outcome: 0	time to outcome: 2.75 years	not applicable	not applicable	total RNA	Peripheral blood mononuclear cells (PBMCs) were purified from 10 ml of blood using the Ficoll-Paque™ PLUS followed by protocols described by Todd M. Bull et al., Am J Respir Crit Care Med. 170:911–919, 2004. Total RNA was extracted using TriZol Reagent (Invitrogen, Carlsbad, CA) based on manufacturer’s recommendations followed by sodium acetate/ethanol precipitation.	Biotin	One hundred fifty ng of total RNA per samples was processed to amplified cRNA and reverse transcribed to single stranded DNA using Affymetrix GeneChip WT cDNA Synthesis Kit according to Genechip Expression analysis technical manual (Affymetrix, USA). 5.5 µg of the single stranded DNA was enzymatically fragmented and biotin labled with GeneChip WT terminal Labeling Kit (Affymetrix, cat#900671)	9606	Five µg of biotin labeled sense target samples were hybridized to Affymetrix Human Exon 1.0 ST array using Affymetrix hybridization kit materials • Heat cocktails at 99° for 5 minutes, then 42° for 5 minutes centrifuge at max speed for 1 minute • Transfer 200μl of hyb solution to each array, then tape holes and parafilm • Hybridize in hybridization oven 640 for 16-18 hours at 45° at 60rpm • Fluid…	Affymetrix Gene ChIP Scanner 3000 7G	PBMC expression profile of IPF patient	The cel files were processed using dCHip software: Model method =Average; Normalization =Quantile; Smoothing method = Running median	Data is processed by mapping HuExon 1.0 st exon probesets to HG-U133 2.0 probesets where the exon probesets are fully contained within the HG-U133 2.0 consensus/exemplar. The output file is the average of exon expression value for each U133 probe set/gene (not a log transformation value).	probe group file: HuEx-1_0-st-v2.r2.pgf from Affymetrix	meta-probeset file: U133_to_exon_mapping file, which is from Affymetrix and maps exon array probe sets to U133 consensus or exemplar sequences.	GPL5175	JOSE,DAVID,HERAZO MAYA	Kaminski Lab	Medicine	Yale University	300 Cedar Street	New Haven	CT	06520	USA	ftp://ftp.ncbi.nlm.nih.gov/geo/samples/GSM691nnn/GSM691375/suppl/GSM691375_P49.CEL.gz	0	75	Male	0	non-Caucasian	2.75 years	NA
PBMC expression profile of IPF patient_P51	GSM691376	Public on Oct 15 2013	Mar 14 2011	Oct 15 2013	RNA	1	RNA isolated from PBMC of IPF patient	Homo sapiens	race: Caucasian	gender: Male	age of blood draw: 70	outcome: 1	time to outcome: 1.561 years	not applicable	not applicable	total RNA	Peripheral blood mononuclear cells (PBMCs) were purified from 10 ml of blood using the Ficoll-Paque™ PLUS followed by protocols described by Todd M. Bull et al., Am J Respir Crit Care Med. 170:911–919, 2004. Total RNA was extracted using TriZol Reagent (Invitrogen, Carlsbad, CA) based on manufacturer’s recommendations followed by sodium acetate/ethanol precipitation.	Biotin	One hundred fifty ng of total RNA per samples was processed to amplified cRNA and reverse transcribed to single stranded DNA using Affymetrix GeneChip WT cDNA Synthesis Kit according to Genechip Expression analysis technical manual (Affymetrix, USA). 5.5 µg of the single stranded DNA was enzymatically fragmented and biotin labled with GeneChip WT terminal Labeling Kit (Affymetrix, cat#900671)	9606	Five µg of biotin labeled sense target samples were hybridized to Affymetrix Human Exon 1.0 ST array using Affymetrix hybridization kit materials • Heat cocktails at 99° for 5 minutes, then 42° for 5 minutes centrifuge at max speed for 1 minute • Transfer 200μl of hyb solution to each array, then tape holes and parafilm • Hybridize in hybridization oven 640 for 16-18 hours at 45° at 60rpm • Fluid…	Affymetrix Gene ChIP Scanner 3000 7G	PBMC expression profile of IPF patient	The cel files were processed using dCHip software: Model method =Average; Normalization =Quantile; Smoothing method = Running median	Data is processed by mapping HuExon 1.0 st exon probesets to HG-U133 2.0 probesets where the exon probesets are fully contained within the HG-U133 2.0 consensus/exemplar. The output file is the average of exon expression value for each U133 probe set/gene (not a log transformation value).	probe group file: HuEx-1_0-st-v2.r2.pgf from Affymetrix	meta-probeset file: U133_to_exon_mapping file, which is from Affymetrix and maps exon array probe sets to U133 consensus or exemplar sequences.	GPL5175	JOSE,DAVID,HERAZO MAYA	Kaminski Lab	Medicine	Yale University	300 Cedar Street	New Haven	CT	06520	USA	ftp://ftp.ncbi.nlm.nih.gov/geo/samples/GSM691nnn/GSM691376/suppl/GSM691376_P51.CEL.gz	0	70	Male	1	Caucasian	1.561 years	NA
PBMC expression profile of IPF patient_P54	GSM691377	Public on Oct 15 2013	Mar 14 2011	Oct 15 2013	RNA	1	RNA isolated from PBMC of IPF patient	Homo sapiens	race: Caucasian	gender: Male	age of blood draw: 71	outcome: 0	time to outcome: 2.794 years	not applicable	not applicable	total RNA	Peripheral blood mononuclear cells (PBMCs) were purified from 10 ml of blood using the Ficoll-Paque™ PLUS followed by protocols described by Todd M. Bull et al., Am J Respir Crit Care Med. 170:911–919, 2004. Total RNA was extracted using TriZol Reagent (Invitrogen, Carlsbad, CA) based on manufacturer’s recommendations followed by sodium acetate/ethanol precipitation.	Biotin	One hundred fifty ng of total RNA per samples was processed to amplified cRNA and reverse transcribed to single stranded DNA using Affymetrix GeneChip WT cDNA Synthesis Kit according to Genechip Expression analysis technical manual (Affymetrix, USA). 5.5 µg of the single stranded DNA was enzymatically fragmented and biotin labled with GeneChip WT terminal Labeling Kit (Affymetrix, cat#900671)	9606	Five µg of biotin labeled sense target samples were hybridized to Affymetrix Human Exon 1.0 ST array using Affymetrix hybridization kit materials • Heat cocktails at 99° for 5 minutes, then 42° for 5 minutes centrifuge at max speed for 1 minute • Transfer 200μl of hyb solution to each array, then tape holes and parafilm • Hybridize in hybridization oven 640 for 16-18 hours at 45° at 60rpm • Fluid…	Affymetrix Gene ChIP Scanner 3000 7G	PBMC expression profile of IPF patient	The cel files were processed using dCHip software: Model method =Average; Normalization =Quantile; Smoothing method = Running median	Data is processed by mapping HuExon 1.0 st exon probesets to HG-U133 2.0 probesets where the exon probesets are fully contained within the HG-U133 2.0 consensus/exemplar. The output file is the average of exon expression value for each U133 probe set/gene (not a log transformation value).	probe group file: HuEx-1_0-st-v2.r2.pgf from Affymetrix	meta-probeset file: U133_to_exon_mapping file, which is from Affymetrix and maps exon array probe sets to U133 consensus or exemplar sequences.	GPL5175	JOSE,DAVID,HERAZO MAYA	Kaminski Lab	Medicine	Yale University	300 Cedar Street	New Haven	CT	06520	USA	ftp://ftp.ncbi.nlm.nih.gov/geo/samples/GSM691nnn/GSM691377/suppl/GSM691377_P54.CEL.gz	0	71	Male	0	Caucasian	2.794 years	NA
PBMC expression profile of IPF patient_P57	GSM691378	Public on Oct 15 2013	Mar 14 2011	Oct 15 2013	RNA	1	RNA isolated from PBMC of IPF patient	Homo sapiens	race: Caucasian	gender: Male	age of blood draw: 84	outcome: 0	time to outcome: 2.783 years	not applicable	not applicable	total RNA	Peripheral blood mononuclear cells (PBMCs) were purified from 10 ml of blood using the Ficoll-Paque™ PLUS followed by protocols described by Todd M. Bull et al., Am J Respir Crit Care Med. 170:911–919, 2004. Total RNA was extracted using TriZol Reagent (Invitrogen, Carlsbad, CA) based on manufacturer’s recommendations followed by sodium acetate/ethanol precipitation.	Biotin	One hundred fifty ng of total RNA per samples was processed to amplified cRNA and reverse transcribed to single stranded DNA using Affymetrix GeneChip WT cDNA Synthesis Kit according to Genechip Expression analysis technical manual (Affymetrix, USA). 5.5 µg of the single stranded DNA was enzymatically fragmented and biotin labled with GeneChip WT terminal Labeling Kit (Affymetrix, cat#900671)	9606	Five µg of biotin labeled sense target samples were hybridized to Affymetrix Human Exon 1.0 ST array using Affymetrix hybridization kit materials • Heat cocktails at 99° for 5 minutes, then 42° for 5 minutes centrifuge at max speed for 1 minute • Transfer 200μl of hyb solution to each array, then tape holes and parafilm • Hybridize in hybridization oven 640 for 16-18 hours at 45° at 60rpm • Fluid…	Affymetrix Gene ChIP Scanner 3000 7G	PBMC expression profile of IPF patient	The cel files were processed using dCHip software: Model method =Average; Normalization =Quantile; Smoothing method = Running median	Data is processed by mapping HuExon 1.0 st exon probesets to HG-U133 2.0 probesets where the exon probesets are fully contained within the HG-U133 2.0 consensus/exemplar. The output file is the average of exon expression value for each U133 probe set/gene (not a log transformation value).	probe group file: HuEx-1_0-st-v2.r2.pgf from Affymetrix	meta-probeset file: U133_to_exon_mapping file, which is from Affymetrix and maps exon array probe sets to U133 consensus or exemplar sequences.	GPL5175	JOSE,DAVID,HERAZO MAYA	Kaminski Lab	Medicine	Yale University	300 Cedar Street	New Haven	CT	06520	USA	ftp://ftp.ncbi.nlm.nih.gov/geo/samples/GSM691nnn/GSM691378/suppl/GSM691378_P57.CEL.gz	0	84	Male	0	Caucasian	2.783 years	NA
PBMC expression profile of IPF patient_P58	GSM691379	Public on Oct 15 2013	Mar 14 2011	Oct 15 2013	RNA	1	RNA isolated from PBMC of IPF patient	Homo sapiens	race: Caucasian	gender: Male	age of blood draw: 66	outcome: 1	time to outcome: 1.169 years	not applicable	not applicable	total RNA	Peripheral blood mononuclear cells (PBMCs) were purified from 10 ml of blood using the Ficoll-Paque™ PLUS followed by protocols described by Todd M. Bull et al., Am J Respir Crit Care Med. 170:911–919, 2004. Total RNA was extracted using TriZol Reagent (Invitrogen, Carlsbad, CA) based on manufacturer’s recommendations followed by sodium acetate/ethanol precipitation.	Biotin	One hundred fifty ng of total RNA per samples was processed to amplified cRNA and reverse transcribed to single stranded DNA using Affymetrix GeneChip WT cDNA Synthesis Kit according to Genechip Expression analysis technical manual (Affymetrix, USA). 5.5 µg of the single stranded DNA was enzymatically fragmented and biotin labled with GeneChip WT terminal Labeling Kit (Affymetrix, cat#900671)	9606	Five µg of biotin labeled sense target samples were hybridized to Affymetrix Human Exon 1.0 ST array using Affymetrix hybridization kit materials • Heat cocktails at 99° for 5 minutes, then 42° for 5 minutes centrifuge at max speed for 1 minute • Transfer 200μl of hyb solution to each array, then tape holes and parafilm • Hybridize in hybridization oven 640 for 16-18 hours at 45° at 60rpm • Fluid…	Affymetrix Gene ChIP Scanner 3000 7G	PBMC expression profile of IPF patient	The cel files were processed using dCHip software: Model method =Average; Normalization =Quantile; Smoothing method = Running median	Data is processed by mapping HuExon 1.0 st exon probesets to HG-U133 2.0 probesets where the exon probesets are fully contained within the HG-U133 2.0 consensus/exemplar. The output file is the average of exon expression value for each U133 probe set/gene (not a log transformation value).	probe group file: HuEx-1_0-st-v2.r2.pgf from Affymetrix	meta-probeset file: U133_to_exon_mapping file, which is from Affymetrix and maps exon array probe sets to U133 consensus or exemplar sequences.	GPL5175	JOSE,DAVID,HERAZO MAYA	Kaminski Lab	Medicine	Yale University	300 Cedar Street	New Haven	CT	06520	USA	ftp://ftp.ncbi.nlm.nih.gov/geo/samples/GSM691nnn/GSM691379/suppl/GSM691379_P58.CEL.gz	0	66	Male	1	Caucasian	1.169 years	NA
PBMC expression profile of IPF patient_P62	GSM691380	Public on Oct 15 2013	Mar 14 2011	Oct 15 2013	RNA	1	RNA isolated from PBMC of IPF patient	Homo sapiens	race: Caucasian	gender: Male	age of blood draw: 63	outcome: 0	time to outcome: 2.764 years	not applicable	not applicable	total RNA	Peripheral blood mononuclear cells (PBMCs) were purified from 10 ml of blood using the Ficoll-Paque™ PLUS followed by protocols described by Todd M. Bull et al., Am J Respir Crit Care Med. 170:911–919, 2004. Total RNA was extracted using TriZol Reagent (Invitrogen, Carlsbad, CA) based on manufacturer’s recommendations followed by sodium acetate/ethanol precipitation.	Biotin	One hundred fifty ng of total RNA per samples was processed to amplified cRNA and reverse transcribed to single stranded DNA using Affymetrix GeneChip WT cDNA Synthesis Kit according to Genechip Expression analysis technical manual (Affymetrix, USA). 5.5 µg of the single stranded DNA was enzymatically fragmented and biotin labled with GeneChip WT terminal Labeling Kit (Affymetrix, cat#900671)	9606	Five µg of biotin labeled sense target samples were hybridized to Affymetrix Human Exon 1.0 ST array using Affymetrix hybridization kit materials • Heat cocktails at 99° for 5 minutes, then 42° for 5 minutes centrifuge at max speed for 1 minute • Transfer 200μl of hyb solution to each array, then tape holes and parafilm • Hybridize in hybridization oven 640 for 16-18 hours at 45° at 60rpm • Fluid…	Affymetrix Gene ChIP Scanner 3000 7G	PBMC expression profile of IPF patient	The cel files were processed using dCHip software: Model method =Average; Normalization =Quantile; Smoothing method = Running median	Data is processed by mapping HuExon 1.0 st exon probesets to HG-U133 2.0 probesets where the exon probesets are fully contained within the HG-U133 2.0 consensus/exemplar. The output file is the average of exon expression value for each U133 probe set/gene (not a log transformation value).	probe group file: HuEx-1_0-st-v2.r2.pgf from Affymetrix	meta-probeset file: U133_to_exon_mapping file, which is from Affymetrix and maps exon array probe sets to U133 consensus or exemplar sequences.	GPL5175	JOSE,DAVID,HERAZO MAYA	Kaminski Lab	Medicine	Yale University	300 Cedar Street	New Haven	CT	06520	USA	ftp://ftp.ncbi.nlm.nih.gov/geo/samples/GSM691nnn/GSM691380/suppl/GSM691380_P62.CEL.gz	0	63	Male	0	Caucasian	2.764 years	NA
PBMC expression profile of IPF patient_P63	GSM691381	Public on Oct 15 2013	Mar 14 2011	Oct 15 2013	RNA	1	RNA isolated from PBMC of IPF patient	Homo sapiens	race: Caucasian	gender: Male	age of blood draw: 75	outcome: 0	time to outcome: 2.756 years	not applicable	not applicable	total RNA	Peripheral blood mononuclear cells (PBMCs) were purified from 10 ml of blood using the Ficoll-Paque™ PLUS followed by protocols described by Todd M. Bull et al., Am J Respir Crit Care Med. 170:911–919, 2004. Total RNA was extracted using TriZol Reagent (Invitrogen, Carlsbad, CA) based on manufacturer’s recommendations followed by sodium acetate/ethanol precipitation.	Biotin	One hundred fifty ng of total RNA per samples was processed to amplified cRNA and reverse transcribed to single stranded DNA using Affymetrix GeneChip WT cDNA Synthesis Kit according to Genechip Expression analysis technical manual (Affymetrix, USA). 5.5 µg of the single stranded DNA was enzymatically fragmented and biotin labled with GeneChip WT terminal Labeling Kit (Affymetrix, cat#900671)	9606	Five µg of biotin labeled sense target samples were hybridized to Affymetrix Human Exon 1.0 ST array using Affymetrix hybridization kit materials • Heat cocktails at 99° for 5 minutes, then 42° for 5 minutes centrifuge at max speed for 1 minute • Transfer 200μl of hyb solution to each array, then tape holes and parafilm • Hybridize in hybridization oven 640 for 16-18 hours at 45° at 60rpm • Fluid…	Affymetrix Gene ChIP Scanner 3000 7G	PBMC expression profile of IPF patient	The cel files were processed using dCHip software: Model method =Average; Normalization =Quantile; Smoothing method = Running median	Data is processed by mapping HuExon 1.0 st exon probesets to HG-U133 2.0 probesets where the exon probesets are fully contained within the HG-U133 2.0 consensus/exemplar. The output file is the average of exon expression value for each U133 probe set/gene (not a log transformation value).	probe group file: HuEx-1_0-st-v2.r2.pgf from Affymetrix	meta-probeset file: U133_to_exon_mapping file, which is from Affymetrix and maps exon array probe sets to U133 consensus or exemplar sequences.	GPL5175	JOSE,DAVID,HERAZO MAYA	Kaminski Lab	Medicine	Yale University	300 Cedar Street	New Haven	CT	06520	USA	ftp://ftp.ncbi.nlm.nih.gov/geo/samples/GSM691nnn/GSM691381/suppl/GSM691381_P63.CEL.gz	0	75	Male	0	Caucasian	2.756 years	NA
PBMC expression profile of IPF patient_P64	GSM691382	Public on Oct 15 2013	Mar 14 2011	Oct 15 2013	RNA	1	RNA isolated from PBMC of IPF patient	Homo sapiens	race: Caucasian	gender: Male	age of blood draw: 70	outcome: 1	time to outcome: 2.202 years	not applicable	not applicable	total RNA	Peripheral blood mononuclear cells (PBMCs) were purified from 10 ml of blood using the Ficoll-Paque™ PLUS followed by protocols described by Todd M. Bull et al., Am J Respir Crit Care Med. 170:911–919, 2004. Total RNA was extracted using TriZol Reagent (Invitrogen, Carlsbad, CA) based on manufacturer’s recommendations followed by sodium acetate/ethanol precipitation.	Biotin	One hundred fifty ng of total RNA per samples was processed to amplified cRNA and reverse transcribed to single stranded DNA using Affymetrix GeneChip WT cDNA Synthesis Kit according to Genechip Expression analysis technical manual (Affymetrix, USA). 5.5 µg of the single stranded DNA was enzymatically fragmented and biotin labled with GeneChip WT terminal Labeling Kit (Affymetrix, cat#900671)	9606	Five µg of biotin labeled sense target samples were hybridized to Affymetrix Human Exon 1.0 ST array using Affymetrix hybridization kit materials • Heat cocktails at 99° for 5 minutes, then 42° for 5 minutes centrifuge at max speed for 1 minute • Transfer 200μl of hyb solution to each array, then tape holes and parafilm • Hybridize in hybridization oven 640 for 16-18 hours at 45° at 60rpm • Fluid…	Affymetrix Gene ChIP Scanner 3000 7G	PBMC expression profile of IPF patient	The cel files were processed using dCHip software: Model method =Average; Normalization =Quantile; Smoothing method = Running median	Data is processed by mapping HuExon 1.0 st exon probesets to HG-U133 2.0 probesets where the exon probesets are fully contained within the HG-U133 2.0 consensus/exemplar. The output file is the average of exon expression value for each U133 probe set/gene (not a log transformation value).	probe group file: HuEx-1_0-st-v2.r2.pgf from Affymetrix	meta-probeset file: U133_to_exon_mapping file, which is from Affymetrix and maps exon array probe sets to U133 consensus or exemplar sequences.	GPL5175	JOSE,DAVID,HERAZO MAYA	Kaminski Lab	Medicine	Yale University	300 Cedar Street	New Haven	CT	06520	USA	ftp://ftp.ncbi.nlm.nih.gov/geo/samples/GSM691nnn/GSM691382/suppl/GSM691382_P64.CEL.gz	0	70	Male	1	Caucasian	2.202 years	NA
PBMC expression profile of IPF patient_P65	GSM691383	Public on Oct 15 2013	Mar 14 2011	Oct 15 2013	RNA	1	RNA isolated from PBMC of IPF patient	Homo sapiens	race: Caucasian	gender: Male	age of blood draw: 68	outcome: 0	time to outcome: 2.734 years	not applicable	not applicable	total RNA	Peripheral blood mononuclear cells (PBMCs) were purified from 10 ml of blood using the Ficoll-Paque™ PLUS followed by protocols described by Todd M. Bull et al., Am J Respir Crit Care Med. 170:911–919, 2004. Total RNA was extracted using TriZol Reagent (Invitrogen, Carlsbad, CA) based on manufacturer’s recommendations followed by sodium acetate/ethanol precipitation.	Biotin	One hundred fifty ng of total RNA per samples was processed to amplified cRNA and reverse transcribed to single stranded DNA using Affymetrix GeneChip WT cDNA Synthesis Kit according to Genechip Expression analysis technical manual (Affymetrix, USA). 5.5 µg of the single stranded DNA was enzymatically fragmented and biotin labled with GeneChip WT terminal Labeling Kit (Affymetrix, cat#900671)	9606	Five µg of biotin labeled sense target samples were hybridized to Affymetrix Human Exon 1.0 ST array using Affymetrix hybridization kit materials • Heat cocktails at 99° for 5 minutes, then 42° for 5 minutes centrifuge at max speed for 1 minute • Transfer 200μl of hyb solution to each array, then tape holes and parafilm • Hybridize in hybridization oven 640 for 16-18 hours at 45° at 60rpm • Fluid…	Affymetrix Gene ChIP Scanner 3000 7G	PBMC expression profile of IPF patient	The cel files were processed using dCHip software: Model method =Average; Normalization =Quantile; Smoothing method = Running median	Data is processed by mapping HuExon 1.0 st exon probesets to HG-U133 2.0 probesets where the exon probesets are fully contained within the HG-U133 2.0 consensus/exemplar. The output file is the average of exon expression value for each U133 probe set/gene (not a log transformation value).	probe group file: HuEx-1_0-st-v2.r2.pgf from Affymetrix	meta-probeset file: U133_to_exon_mapping file, which is from Affymetrix and maps exon array probe sets to U133 consensus or exemplar sequences.	GPL5175	JOSE,DAVID,HERAZO MAYA	Kaminski Lab	Medicine	Yale University	300 Cedar Street	New Haven	CT	06520	USA	ftp://ftp.ncbi.nlm.nih.gov/geo/samples/GSM691nnn/GSM691383/suppl/GSM691383_P65.CEL.gz	0	68	Male	0	Caucasian	2.734 years	NA
PBMC expression profile of IPF patient_P66	GSM691384	Public on Oct 15 2013	Mar 14 2011	Oct 15 2013	RNA	1	RNA isolated from PBMC of IPF patient	Homo sapiens	race: Caucasian	gender: Female	age of blood draw: 60	outcome: 0	time to outcome: 2.728 years	not applicable	not applicable	total RNA	Peripheral blood mononuclear cells (PBMCs) were purified from 10 ml of blood using the Ficoll-Paque™ PLUS followed by protocols described by Todd M. Bull et al., Am J Respir Crit Care Med. 170:911–919, 2004. Total RNA was extracted using TriZol Reagent (Invitrogen, Carlsbad, CA) based on manufacturer’s recommendations followed by sodium acetate/ethanol precipitation.	Biotin	One hundred fifty ng of total RNA per samples was processed to amplified cRNA and reverse transcribed to single stranded DNA using Affymetrix GeneChip WT cDNA Synthesis Kit according to Genechip Expression analysis technical manual (Affymetrix, USA). 5.5 µg of the single stranded DNA was enzymatically fragmented and biotin labled with GeneChip WT terminal Labeling Kit (Affymetrix, cat#900671)	9606	Five µg of biotin labeled sense target samples were hybridized to Affymetrix Human Exon 1.0 ST array using Affymetrix hybridization kit materials • Heat cocktails at 99° for 5 minutes, then 42° for 5 minutes centrifuge at max speed for 1 minute • Transfer 200μl of hyb solution to each array, then tape holes and parafilm • Hybridize in hybridization oven 640 for 16-18 hours at 45° at 60rpm • Fluid…	Affymetrix Gene ChIP Scanner 3000 7G	PBMC expression profile of IPF patient	The cel files were processed using dCHip software: Model method =Average; Normalization =Quantile; Smoothing method = Running median	Data is processed by mapping HuExon 1.0 st exon probesets to HG-U133 2.0 probesets where the exon probesets are fully contained within the HG-U133 2.0 consensus/exemplar. The output file is the average of exon expression value for each U133 probe set/gene (not a log transformation value).	probe group file: HuEx-1_0-st-v2.r2.pgf from Affymetrix	meta-probeset file: U133_to_exon_mapping file, which is from Affymetrix and maps exon array probe sets to U133 consensus or exemplar sequences.	GPL5175	JOSE,DAVID,HERAZO MAYA	Kaminski Lab	Medicine	Yale University	300 Cedar Street	New Haven	CT	06520	USA	ftp://ftp.ncbi.nlm.nih.gov/geo/samples/GSM691nnn/GSM691384/suppl/GSM691384_P66.CEL.gz	0	60	Female	0	Caucasian	2.728 years	NA
PBMC expression profile of IPF patient_P69	GSM691385	Public on Oct 15 2013	Mar 14 2011	Oct 15 2013	RNA	1	RNA isolated from PBMC of IPF patient	Homo sapiens	race: Caucasian	gender: Male	age of blood draw: 57	outcome: 0	time to outcome: 2.027 years	not applicable	not applicable	total RNA	Peripheral blood mononuclear cells (PBMCs) were purified from 10 ml of blood using the Ficoll-Paque™ PLUS followed by protocols described by Todd M. Bull et al., Am J Respir Crit Care Med. 170:911–919, 2004. Total RNA was extracted using TriZol Reagent (Invitrogen, Carlsbad, CA) based on manufacturer’s recommendations followed by sodium acetate/ethanol precipitation.	Biotin	One hundred fifty ng of total RNA per samples was processed to amplified cRNA and reverse transcribed to single stranded DNA using Affymetrix GeneChip WT cDNA Synthesis Kit according to Genechip Expression analysis technical manual (Affymetrix, USA). 5.5 µg of the single stranded DNA was enzymatically fragmented and biotin labled with GeneChip WT terminal Labeling Kit (Affymetrix, cat#900671)	9606	Five µg of biotin labeled sense target samples were hybridized to Affymetrix Human Exon 1.0 ST array using Affymetrix hybridization kit materials • Heat cocktails at 99° for 5 minutes, then 42° for 5 minutes centrifuge at max speed for 1 minute • Transfer 200μl of hyb solution to each array, then tape holes and parafilm • Hybridize in hybridization oven 640 for 16-18 hours at 45° at 60rpm • Fluid…	Affymetrix Gene ChIP Scanner 3000 7G	PBMC expression profile of IPF patient	The cel files were processed using dCHip software: Model method =Average; Normalization =Quantile; Smoothing method = Running median	Data is processed by mapping HuExon 1.0 st exon probesets to HG-U133 2.0 probesets where the exon probesets are fully contained within the HG-U133 2.0 consensus/exemplar. The output file is the average of exon expression value for each U133 probe set/gene (not a log transformation value).	probe group file: HuEx-1_0-st-v2.r2.pgf from Affymetrix	meta-probeset file: U133_to_exon_mapping file, which is from Affymetrix and maps exon array probe sets to U133 consensus or exemplar sequences.	GPL5175	JOSE,DAVID,HERAZO MAYA	Kaminski Lab	Medicine	Yale University	300 Cedar Street	New Haven	CT	06520	USA	ftp://ftp.ncbi.nlm.nih.gov/geo/samples/GSM691nnn/GSM691385/suppl/GSM691385_P69.CEL.gz	0	57	Male	0	Caucasian	2.027 years	NA
PBMC expression profile of IPF patient_P72	GSM691386	Public on Oct 15 2013	Mar 14 2011	Oct 15 2013	RNA	1	RNA isolated from PBMC of IPF patient	Homo sapiens	race: Caucasian	gender: Male	age of blood draw: 77	outcome: 1	time to outcome: 1.764 years	not applicable	not applicable	total RNA	Peripheral blood mononuclear cells (PBMCs) were purified from 10 ml of blood using the Ficoll-Paque™ PLUS followed by protocols described by Todd M. Bull et al., Am J Respir Crit Care Med. 170:911–919, 2004. Total RNA was extracted using TriZol Reagent (Invitrogen, Carlsbad, CA) based on manufacturer’s recommendations followed by sodium acetate/ethanol precipitation.	Biotin	One hundred fifty ng of total RNA per samples was processed to amplified cRNA and reverse transcribed to single stranded DNA using Affymetrix GeneChip WT cDNA Synthesis Kit according to Genechip Expression analysis technical manual (Affymetrix, USA). 5.5 µg of the single stranded DNA was enzymatically fragmented and biotin labled with GeneChip WT terminal Labeling Kit (Affymetrix, cat#900671)	9606	Five µg of biotin labeled sense target samples were hybridized to Affymetrix Human Exon 1.0 ST array using Affymetrix hybridization kit materials • Heat cocktails at 99° for 5 minutes, then 42° for 5 minutes centrifuge at max speed for 1 minute • Transfer 200μl of hyb solution to each array, then tape holes and parafilm • Hybridize in hybridization oven 640 for 16-18 hours at 45° at 60rpm • Fluid…	Affymetrix Gene ChIP Scanner 3000 7G	PBMC expression profile of IPF patient	The cel files were processed using dCHip software: Model method =Average; Normalization =Quantile; Smoothing method = Running median	Data is processed by mapping HuExon 1.0 st exon probesets to HG-U133 2.0 probesets where the exon probesets are fully contained within the HG-U133 2.0 consensus/exemplar. The output file is the average of exon expression value for each U133 probe set/gene (not a log transformation value).	probe group file: HuEx-1_0-st-v2.r2.pgf from Affymetrix	meta-probeset file: U133_to_exon_mapping file, which is from Affymetrix and maps exon array probe sets to U133 consensus or exemplar sequences.	GPL5175	JOSE,DAVID,HERAZO MAYA	Kaminski Lab	Medicine	Yale University	300 Cedar Street	New Haven	CT	06520	USA	ftp://ftp.ncbi.nlm.nih.gov/geo/samples/GSM691nnn/GSM691386/suppl/GSM691386_P72.CEL.gz	0	77	Male	1	Caucasian	1.764 years	NA
PBMC expression profile of IPF patient_P73	GSM691387	Public on Oct 15 2013	Mar 14 2011	Oct 15 2013	RNA	1	RNA isolated from PBMC of IPF patient	Homo sapiens	race: non-Caucasian	gender: Female	age of blood draw: 84	outcome: 0	time to outcome: 2.6 years	not applicable	not applicable	total RNA	Peripheral blood mononuclear cells (PBMCs) were purified from 10 ml of blood using the Ficoll-Paque™ PLUS followed by protocols described by Todd M. Bull et al., Am J Respir Crit Care Med. 170:911–919, 2004. Total RNA was extracted using TriZol Reagent (Invitrogen, Carlsbad, CA) based on manufacturer’s recommendations followed by sodium acetate/ethanol precipitation.	Biotin	One hundred fifty ng of total RNA per samples was processed to amplified cRNA and reverse transcribed to single stranded DNA using Affymetrix GeneChip WT cDNA Synthesis Kit according to Genechip Expression analysis technical manual (Affymetrix, USA). 5.5 µg of the single stranded DNA was enzymatically fragmented and biotin labled with GeneChip WT terminal Labeling Kit (Affymetrix, cat#900671)	9606	Five µg of biotin labeled sense target samples were hybridized to Affymetrix Human Exon 1.0 ST array using Affymetrix hybridization kit materials • Heat cocktails at 99° for 5 minutes, then 42° for 5 minutes centrifuge at max speed for 1 minute • Transfer 200μl of hyb solution to each array, then tape holes and parafilm • Hybridize in hybridization oven 640 for 16-18 hours at 45° at 60rpm • Fluid…	Affymetrix Gene ChIP Scanner 3000 7G	PBMC expression profile of IPF patient	The cel files were processed using dCHip software: Model method =Average; Normalization =Quantile; Smoothing method = Running median	Data is processed by mapping HuExon 1.0 st exon probesets to HG-U133 2.0 probesets where the exon probesets are fully contained within the HG-U133 2.0 consensus/exemplar. The output file is the average of exon expression value for each U133 probe set/gene (not a log transformation value).	probe group file: HuEx-1_0-st-v2.r2.pgf from Affymetrix	meta-probeset file: U133_to_exon_mapping file, which is from Affymetrix and maps exon array probe sets to U133 consensus or exemplar sequences.	GPL5175	JOSE,DAVID,HERAZO MAYA	Kaminski Lab	Medicine	Yale University	300 Cedar Street	New Haven	CT	06520	USA	ftp://ftp.ncbi.nlm.nih.gov/geo/samples/GSM691nnn/GSM691387/suppl/GSM691387_P73.CEL.gz	0	84	Female	0	non-Caucasian	2.6 years	NA
PBMC expression profile of IPF patient_P74	GSM691388	Public on Oct 15 2013	Mar 14 2011	Oct 15 2013	RNA	1	RNA isolated from PBMC of IPF patient	Homo sapiens	race: Caucasian	gender: Male	age of blood draw: 76	outcome: 1	time to outcome: 0.701 years	not applicable	not applicable	total RNA	Peripheral blood mononuclear cells (PBMCs) were purified from 10 ml of blood using the Ficoll-Paque™ PLUS followed by protocols described by Todd M. Bull et al., Am J Respir Crit Care Med. 170:911–919, 2004. Total RNA was extracted using TriZol Reagent (Invitrogen, Carlsbad, CA) based on manufacturer’s recommendations followed by sodium acetate/ethanol precipitation.	Biotin	One hundred fifty ng of total RNA per samples was processed to amplified cRNA and reverse transcribed to single stranded DNA using Affymetrix GeneChip WT cDNA Synthesis Kit according to Genechip Expression analysis technical manual (Affymetrix, USA). 5.5 µg of the single stranded DNA was enzymatically fragmented and biotin labled with GeneChip WT terminal Labeling Kit (Affymetrix, cat#900671)	9606	Five µg of biotin labeled sense target samples were hybridized to Affymetrix Human Exon 1.0 ST array using Affymetrix hybridization kit materials • Heat cocktails at 99° for 5 minutes, then 42° for 5 minutes centrifuge at max speed for 1 minute • Transfer 200μl of hyb solution to each array, then tape holes and parafilm • Hybridize in hybridization oven 640 for 16-18 hours at 45° at 60rpm • Fluid…	Affymetrix Gene ChIP Scanner 3000 7G	PBMC expression profile of IPF patient	The cel files were processed using dCHip software: Model method =Average; Normalization =Quantile; Smoothing method = Running median	Data is processed by mapping HuExon 1.0 st exon probesets to HG-U133 2.0 probesets where the exon probesets are fully contained within the HG-U133 2.0 consensus/exemplar. The output file is the average of exon expression value for each U133 probe set/gene (not a log transformation value).	probe group file: HuEx-1_0-st-v2.r2.pgf from Affymetrix	meta-probeset file: U133_to_exon_mapping file, which is from Affymetrix and maps exon array probe sets to U133 consensus or exemplar sequences.	GPL5175	JOSE,DAVID,HERAZO MAYA	Kaminski Lab	Medicine	Yale University	300 Cedar Street	New Haven	CT	06520	USA	ftp://ftp.ncbi.nlm.nih.gov/geo/samples/GSM691nnn/GSM691388/suppl/GSM691388_P74.CEL.gz	0	76	Male	1	Caucasian	0.701 years	NA
PBMC expression profile of IPF patient_P76	GSM691389	Public on Oct 15 2013	Mar 14 2011	Oct 15 2013	RNA	1	RNA isolated from PBMC of IPF patient	Homo sapiens	race: Caucasian	gender: Male	age of blood draw: 74	outcome: 1	time to outcome: 0.035 years	not applicable	not applicable	total RNA	Peripheral blood mononuclear cells (PBMCs) were purified from 10 ml of blood using the Ficoll-Paque™ PLUS followed by protocols described by Todd M. Bull et al., Am J Respir Crit Care Med. 170:911–919, 2004. Total RNA was extracted using TriZol Reagent (Invitrogen, Carlsbad, CA) based on manufacturer’s recommendations followed by sodium acetate/ethanol precipitation.	Biotin	One hundred fifty ng of total RNA per samples was processed to amplified cRNA and reverse transcribed to single stranded DNA using Affymetrix GeneChip WT cDNA Synthesis Kit according to Genechip Expression analysis technical manual (Affymetrix, USA). 5.5 µg of the single stranded DNA was enzymatically fragmented and biotin labled with GeneChip WT terminal Labeling Kit (Affymetrix, cat#900671)	9606	Five µg of biotin labeled sense target samples were hybridized to Affymetrix Human Exon 1.0 ST array using Affymetrix hybridization kit materials • Heat cocktails at 99° for 5 minutes, then 42° for 5 minutes centrifuge at max speed for 1 minute • Transfer 200μl of hyb solution to each array, then tape holes and parafilm • Hybridize in hybridization oven 640 for 16-18 hours at 45° at 60rpm • Fluid…	Affymetrix Gene ChIP Scanner 3000 7G	PBMC expression profile of IPF patient	The cel files were processed using dCHip software: Model method =Average; Normalization =Quantile; Smoothing method = Running median	Data is processed by mapping HuExon 1.0 st exon probesets to HG-U133 2.0 probesets where the exon probesets are fully contained within the HG-U133 2.0 consensus/exemplar. The output file is the average of exon expression value for each U133 probe set/gene (not a log transformation value).	probe group file: HuEx-1_0-st-v2.r2.pgf from Affymetrix	meta-probeset file: U133_to_exon_mapping file, which is from Affymetrix and maps exon array probe sets to U133 consensus or exemplar sequences.	GPL5175	JOSE,DAVID,HERAZO MAYA	Kaminski Lab	Medicine	Yale University	300 Cedar Street	New Haven	CT	06520	USA	ftp://ftp.ncbi.nlm.nih.gov/geo/samples/GSM691nnn/GSM691389/suppl/GSM691389_P76.CEL.gz	0	74	Male	1	Caucasian	0.035 years	NA
PBMC expression profile of IPF patient_P78	GSM691390	Public on Oct 15 2013	Mar 14 2011	Oct 15 2013	RNA	1	RNA isolated from PBMC of IPF patient	Homo sapiens	race: Caucasian	gender: Male	age of blood draw: 61	outcome: 1	time to outcome: 0.539 years	not applicable	not applicable	total RNA	Peripheral blood mononuclear cells (PBMCs) were purified from 10 ml of blood using the Ficoll-Paque™ PLUS followed by protocols described by Todd M. Bull et al., Am J Respir Crit Care Med. 170:911–919, 2004. Total RNA was extracted using TriZol Reagent (Invitrogen, Carlsbad, CA) based on manufacturer’s recommendations followed by sodium acetate/ethanol precipitation.	Biotin	One hundred fifty ng of total RNA per samples was processed to amplified cRNA and reverse transcribed to single stranded DNA using Affymetrix GeneChip WT cDNA Synthesis Kit according to Genechip Expression analysis technical manual (Affymetrix, USA). 5.5 µg of the single stranded DNA was enzymatically fragmented and biotin labled with GeneChip WT terminal Labeling Kit (Affymetrix, cat#900671)	9606	Five µg of biotin labeled sense target samples were hybridized to Affymetrix Human Exon 1.0 ST array using Affymetrix hybridization kit materials • Heat cocktails at 99° for 5 minutes, then 42° for 5 minutes centrifuge at max speed for 1 minute • Transfer 200μl of hyb solution to each array, then tape holes and parafilm • Hybridize in hybridization oven 640 for 16-18 hours at 45° at 60rpm • Fluid…	Affymetrix Gene ChIP Scanner 3000 7G	PBMC expression profile of IPF patient	The cel files were processed using dCHip software: Model method =Average; Normalization =Quantile; Smoothing method = Running median	Data is processed by mapping HuExon 1.0 st exon probesets to HG-U133 2.0 probesets where the exon probesets are fully contained within the HG-U133 2.0 consensus/exemplar. The output file is the average of exon expression value for each U133 probe set/gene (not a log transformation value).	probe group file: HuEx-1_0-st-v2.r2.pgf from Affymetrix	meta-probeset file: U133_to_exon_mapping file, which is from Affymetrix and maps exon array probe sets to U133 consensus or exemplar sequences.	GPL5175	JOSE,DAVID,HERAZO MAYA	Kaminski Lab	Medicine	Yale University	300 Cedar Street	New Haven	CT	06520	USA	ftp://ftp.ncbi.nlm.nih.gov/geo/samples/GSM691nnn/GSM691390/suppl/GSM691390_P78.CEL.gz	0	61	Male	1	Caucasian	0.539 years	NA
PBMC expression profile of IPF patient_P79	GSM691391	Public on Oct 15 2013	Mar 14 2011	Oct 15 2013	RNA	1	RNA isolated from PBMC of IPF patient	Homo sapiens	race: Caucasian	gender: Male	age of blood draw: 71	outcome: 0	time to outcome: 2.482 years	not applicable	not applicable	total RNA	Peripheral blood mononuclear cells (PBMCs) were purified from 10 ml of blood using the Ficoll-Paque™ PLUS followed by protocols described by Todd M. Bull et al., Am J Respir Crit Care Med. 170:911–919, 2004. Total RNA was extracted using TriZol Reagent (Invitrogen, Carlsbad, CA) based on manufacturer’s recommendations followed by sodium acetate/ethanol precipitation.	Biotin	One hundred fifty ng of total RNA per samples was processed to amplified cRNA and reverse transcribed to single stranded DNA using Affymetrix GeneChip WT cDNA Synthesis Kit according to Genechip Expression analysis technical manual (Affymetrix, USA). 5.5 µg of the single stranded DNA was enzymatically fragmented and biotin labled with GeneChip WT terminal Labeling Kit (Affymetrix, cat#900671)	9606	Five µg of biotin labeled sense target samples were hybridized to Affymetrix Human Exon 1.0 ST array using Affymetrix hybridization kit materials • Heat cocktails at 99° for 5 minutes, then 42° for 5 minutes centrifuge at max speed for 1 minute • Transfer 200μl of hyb solution to each array, then tape holes and parafilm • Hybridize in hybridization oven 640 for 16-18 hours at 45° at 60rpm • Fluid…	Affymetrix Gene ChIP Scanner 3000 7G	PBMC expression profile of IPF patient	The cel files were processed using dCHip software: Model method =Average; Normalization =Quantile; Smoothing method = Running median	Data is processed by mapping HuExon 1.0 st exon probesets to HG-U133 2.0 probesets where the exon probesets are fully contained within the HG-U133 2.0 consensus/exemplar. The output file is the average of exon expression value for each U133 probe set/gene (not a log transformation value).	probe group file: HuEx-1_0-st-v2.r2.pgf from Affymetrix	meta-probeset file: U133_to_exon_mapping file, which is from Affymetrix and maps exon array probe sets to U133 consensus or exemplar sequences.	GPL5175	JOSE,DAVID,HERAZO MAYA	Kaminski Lab	Medicine	Yale University	300 Cedar Street	New Haven	CT	06520	USA	ftp://ftp.ncbi.nlm.nih.gov/geo/samples/GSM691nnn/GSM691391/suppl/GSM691391_P79.CEL.gz	0	71	Male	0	Caucasian	2.482 years	NA
PBMC expression profile of IPF patient_P80	GSM691392	Public on Oct 15 2013	Mar 14 2011	Oct 15 2013	RNA	1	RNA isolated from PBMC of IPF patient	Homo sapiens	race: Caucasian	gender: Male	age of blood draw: 43	outcome: 1	time to outcome: 1.424 years	not applicable	not applicable	total RNA	Peripheral blood mononuclear cells (PBMCs) were purified from 10 ml of blood using the Ficoll-Paque™ PLUS followed by protocols described by Todd M. Bull et al., Am J Respir Crit Care Med. 170:911–919, 2004. Total RNA was extracted using TriZol Reagent (Invitrogen, Carlsbad, CA) based on manufacturer’s recommendations followed by sodium acetate/ethanol precipitation.	Biotin	One hundred fifty ng of total RNA per samples was processed to amplified cRNA and reverse transcribed to single stranded DNA using Affymetrix GeneChip WT cDNA Synthesis Kit according to Genechip Expression analysis technical manual (Affymetrix, USA). 5.5 µg of the single stranded DNA was enzymatically fragmented and biotin labled with GeneChip WT terminal Labeling Kit (Affymetrix, cat#900671)	9606	Five µg of biotin labeled sense target samples were hybridized to Affymetrix Human Exon 1.0 ST array using Affymetrix hybridization kit materials • Heat cocktails at 99° for 5 minutes, then 42° for 5 minutes centrifuge at max speed for 1 minute • Transfer 200μl of hyb solution to each array, then tape holes and parafilm • Hybridize in hybridization oven 640 for 16-18 hours at 45° at 60rpm • Fluid…	Affymetrix Gene ChIP Scanner 3000 7G	PBMC expression profile of IPF patient	The cel files were processed using dCHip software: Model method =Average; Normalization =Quantile; Smoothing method = Running median	Data is processed by mapping HuExon 1.0 st exon probesets to HG-U133 2.0 probesets where the exon probesets are fully contained within the HG-U133 2.0 consensus/exemplar. The output file is the average of exon expression value for each U133 probe set/gene (not a log transformation value).	probe group file: HuEx-1_0-st-v2.r2.pgf from Affymetrix	meta-probeset file: U133_to_exon_mapping file, which is from Affymetrix and maps exon array probe sets to U133 consensus or exemplar sequences.	GPL5175	JOSE,DAVID,HERAZO MAYA	Kaminski Lab	Medicine	Yale University	300 Cedar Street	New Haven	CT	06520	USA	ftp://ftp.ncbi.nlm.nih.gov/geo/samples/GSM691nnn/GSM691392/suppl/GSM691392_P80.CEL.gz	0	43	Male	1	Caucasian	1.424 years	NA
PBMC expression profile of IPF patient_P81	GSM691393	Public on Oct 15 2013	Mar 14 2011	Oct 15 2013	RNA	1	RNA isolated from PBMC of IPF patient	Homo sapiens	race: Caucasian	gender: Male	age of blood draw: 64	outcome: 1	time to outcome: 0.035 years	not applicable	not applicable	total RNA	Peripheral blood mononuclear cells (PBMCs) were purified from 10 ml of blood using the Ficoll-Paque™ PLUS followed by protocols described by Todd M. Bull et al., Am J Respir Crit Care Med. 170:911–919, 2004. Total RNA was extracted using TriZol Reagent (Invitrogen, Carlsbad, CA) based on manufacturer’s recommendations followed by sodium acetate/ethanol precipitation.	Biotin	One hundred fifty ng of total RNA per samples was processed to amplified cRNA and reverse transcribed to single stranded DNA using Affymetrix GeneChip WT cDNA Synthesis Kit according to Genechip Expression analysis technical manual (Affymetrix, USA). 5.5 µg of the single stranded DNA was enzymatically fragmented and biotin labled with GeneChip WT terminal Labeling Kit (Affymetrix, cat#900671)	9606	Five µg of biotin labeled sense target samples were hybridized to Affymetrix Human Exon 1.0 ST array using Affymetrix hybridization kit materials • Heat cocktails at 99° for 5 minutes, then 42° for 5 minutes centrifuge at max speed for 1 minute • Transfer 200μl of hyb solution to each array, then tape holes and parafilm • Hybridize in hybridization oven 640 for 16-18 hours at 45° at 60rpm • Fluid…	Affymetrix Gene ChIP Scanner 3000 7G	PBMC expression profile of IPF patient	The cel files were processed using dCHip software: Model method =Average; Normalization =Quantile; Smoothing method = Running median	Data is processed by mapping HuExon 1.0 st exon probesets to HG-U133 2.0 probesets where the exon probesets are fully contained within the HG-U133 2.0 consensus/exemplar. The output file is the average of exon expression value for each U133 probe set/gene (not a log transformation value).	probe group file: HuEx-1_0-st-v2.r2.pgf from Affymetrix	meta-probeset file: U133_to_exon_mapping file, which is from Affymetrix and maps exon array probe sets to U133 consensus or exemplar sequences.	GPL5175	JOSE,DAVID,HERAZO MAYA	Kaminski Lab	Medicine	Yale University	300 Cedar Street	New Haven	CT	06520	USA	ftp://ftp.ncbi.nlm.nih.gov/geo/samples/GSM691nnn/GSM691393/suppl/GSM691393_P81.CEL.gz	0	64	Male	1	Caucasian	0.035 years	NA
PBMC expression profile of IPF patient_P82	GSM691394	Public on Oct 15 2013	Mar 14 2011	Oct 15 2013	RNA	1	RNA isolated from PBMC of IPF patient	Homo sapiens	race: Caucasian	gender: Male	age of blood draw: 60	outcome: 1	time to outcome: 0.139 years	not applicable	not applicable	total RNA	Peripheral blood mononuclear cells (PBMCs) were purified from 10 ml of blood using the Ficoll-Paque™ PLUS followed by protocols described by Todd M. Bull et al., Am J Respir Crit Care Med. 170:911–919, 2004. Total RNA was extracted using TriZol Reagent (Invitrogen, Carlsbad, CA) based on manufacturer’s recommendations followed by sodium acetate/ethanol precipitation.	Biotin	One hundred fifty ng of total RNA per samples was processed to amplified cRNA and reverse transcribed to single stranded DNA using Affymetrix GeneChip WT cDNA Synthesis Kit according to Genechip Expression analysis technical manual (Affymetrix, USA). 5.5 µg of the single stranded DNA was enzymatically fragmented and biotin labled with GeneChip WT terminal Labeling Kit (Affymetrix, cat#900671)	9606	Five µg of biotin labeled sense target samples were hybridized to Affymetrix Human Exon 1.0 ST array using Affymetrix hybridization kit materials • Heat cocktails at 99° for 5 minutes, then 42° for 5 minutes centrifuge at max speed for 1 minute • Transfer 200μl of hyb solution to each array, then tape holes and parafilm • Hybridize in hybridization oven 640 for 16-18 hours at 45° at 60rpm • Fluid…	Affymetrix Gene ChIP Scanner 3000 7G	PBMC expression profile of IPF patient	The cel files were processed using dCHip software: Model method =Average; Normalization =Quantile; Smoothing method = Running median	Data is processed by mapping HuExon 1.0 st exon probesets to HG-U133 2.0 probesets where the exon probesets are fully contained within the HG-U133 2.0 consensus/exemplar. The output file is the average of exon expression value for each U133 probe set/gene (not a log transformation value).	probe group file: HuEx-1_0-st-v2.r2.pgf from Affymetrix	meta-probeset file: U133_to_exon_mapping file, which is from Affymetrix and maps exon array probe sets to U133 consensus or exemplar sequences.	GPL5175	JOSE,DAVID,HERAZO MAYA	Kaminski Lab	Medicine	Yale University	300 Cedar Street	New Haven	CT	06520	USA	ftp://ftp.ncbi.nlm.nih.gov/geo/samples/GSM691nnn/GSM691394/suppl/GSM691394_P82.CEL.gz	0	60	Male	1	Caucasian	0.139 years	NA
PBMC expression profile of IPF patient_P94	GSM691395	Public on Oct 15 2013	Mar 14 2011	Oct 15 2013	RNA	1	RNA isolated from PBMC of IPF patient	Homo sapiens	race: Caucasian	gender: Male	age of blood draw: 74	outcome: 0	time to outcome: 2.172 years	not applicable	not applicable	total RNA	Peripheral blood mononuclear cells (PBMCs) were purified from 10 ml of blood using the Ficoll-Paque™ PLUS followed by protocols described by Todd M. Bull et al., Am J Respir Crit Care Med. 170:911–919, 2004. Total RNA was extracted using TriZol Reagent (Invitrogen, Carlsbad, CA) based on manufacturer’s recommendations followed by sodium acetate/ethanol precipitation.	Biotin	One hundred fifty ng of total RNA per samples was processed to amplified cRNA and reverse transcribed to single stranded DNA using Affymetrix GeneChip WT cDNA Synthesis Kit according to Genechip Expression analysis technical manual (Affymetrix, USA). 5.5 µg of the single stranded DNA was enzymatically fragmented and biotin labled with GeneChip WT terminal Labeling Kit (Affymetrix, cat#900671)	9606	Five µg of biotin labeled sense target samples were hybridized to Affymetrix Human Exon 1.0 ST array using Affymetrix hybridization kit materials • Heat cocktails at 99° for 5 minutes, then 42° for 5 minutes centrifuge at max speed for 1 minute • Transfer 200μl of hyb solution to each array, then tape holes and parafilm • Hybridize in hybridization oven 640 for 16-18 hours at 45° at 60rpm • Fluid…	Affymetrix Gene ChIP Scanner 3000 7G	PBMC expression profile of IPF patient	The cel files were processed using dCHip software: Model method =Average; Normalization =Quantile; Smoothing method = Running median	Data is processed by mapping HuExon 1.0 st exon probesets to HG-U133 2.0 probesets where the exon probesets are fully contained within the HG-U133 2.0 consensus/exemplar. The output file is the average of exon expression value for each U133 probe set/gene (not a log transformation value).	probe group file: HuEx-1_0-st-v2.r2.pgf from Affymetrix	meta-probeset file: U133_to_exon_mapping file, which is from Affymetrix and maps exon array probe sets to U133 consensus or exemplar sequences.	GPL5175	JOSE,DAVID,HERAZO MAYA	Kaminski Lab	Medicine	Yale University	300 Cedar Street	New Haven	CT	06520	USA	ftp://ftp.ncbi.nlm.nih.gov/geo/samples/GSM691nnn/GSM691395/suppl/GSM691395_P94.CEL.gz	0	74	Male	0	Caucasian	2.172 years	NA
PBMC expression profile of IPF patient_P95	GSM691396	Public on Oct 15 2013	Mar 14 2011	Oct 15 2013	RNA	1	RNA isolated from PBMC of IPF patient	Homo sapiens	race: Caucasian	gender: Female	age of blood draw: 66	outcome: 0	time to outcome: 2.021 years	not applicable	not applicable	total RNA	Peripheral blood mononuclear cells (PBMCs) were purified from 10 ml of blood using the Ficoll-Paque™ PLUS followed by protocols described by Todd M. Bull et al., Am J Respir Crit Care Med. 170:911–919, 2004. Total RNA was extracted using TriZol Reagent (Invitrogen, Carlsbad, CA) based on manufacturer’s recommendations followed by sodium acetate/ethanol precipitation.	Biotin	One hundred fifty ng of total RNA per samples was processed to amplified cRNA and reverse transcribed to single stranded DNA using Affymetrix GeneChip WT cDNA Synthesis Kit according to Genechip Expression analysis technical manual (Affymetrix, USA). 5.5 µg of the single stranded DNA was enzymatically fragmented and biotin labled with GeneChip WT terminal Labeling Kit (Affymetrix, cat#900671)	9606	Five µg of biotin labeled sense target samples were hybridized to Affymetrix Human Exon 1.0 ST array using Affymetrix hybridization kit materials • Heat cocktails at 99° for 5 minutes, then 42° for 5 minutes centrifuge at max speed for 1 minute • Transfer 200μl of hyb solution to each array, then tape holes and parafilm • Hybridize in hybridization oven 640 for 16-18 hours at 45° at 60rpm • Fluid…	Affymetrix Gene ChIP Scanner 3000 7G	PBMC expression profile of IPF patient	The cel files were processed using dCHip software: Model method =Average; Normalization =Quantile; Smoothing method = Running median	Data is processed by mapping HuExon 1.0 st exon probesets to HG-U133 2.0 probesets where the exon probesets are fully contained within the HG-U133 2.0 consensus/exemplar. The output file is the average of exon expression value for each U133 probe set/gene (not a log transformation value).	probe group file: HuEx-1_0-st-v2.r2.pgf from Affymetrix	meta-probeset file: U133_to_exon_mapping file, which is from Affymetrix and maps exon array probe sets to U133 consensus or exemplar sequences.	GPL5175	JOSE,DAVID,HERAZO MAYA	Kaminski Lab	Medicine	Yale University	300 Cedar Street	New Haven	CT	06520	USA	ftp://ftp.ncbi.nlm.nih.gov/geo/samples/GSM691nnn/GSM691396/suppl/GSM691396_P95.CEL.gz	0	66	Female	0	Caucasian	2.021 years	NA
PBMC expression profile of IPF patient_P97	GSM691397	Public on Oct 15 2013	Mar 14 2011	Oct 15 2013	RNA	1	RNA isolated from PBMC of IPF patient	Homo sapiens	race: Caucasian	gender: Male	age of blood draw: 66	outcome: 1	time to outcome: 0.008 years	not applicable	not applicable	total RNA	Peripheral blood mononuclear cells (PBMCs) were purified from 10 ml of blood using the Ficoll-Paque™ PLUS followed by protocols described by Todd M. Bull et al., Am J Respir Crit Care Med. 170:911–919, 2004. Total RNA was extracted using TriZol Reagent (Invitrogen, Carlsbad, CA) based on manufacturer’s recommendations followed by sodium acetate/ethanol precipitation.	Biotin	One hundred fifty ng of total RNA per samples was processed to amplified cRNA and reverse transcribed to single stranded DNA using Affymetrix GeneChip WT cDNA Synthesis Kit according to Genechip Expression analysis technical manual (Affymetrix, USA). 5.5 µg of the single stranded DNA was enzymatically fragmented and biotin labled with GeneChip WT terminal Labeling Kit (Affymetrix, cat#900671)	9606	Five µg of biotin labeled sense target samples were hybridized to Affymetrix Human Exon 1.0 ST array using Affymetrix hybridization kit materials • Heat cocktails at 99° for 5 minutes, then 42° for 5 minutes centrifuge at max speed for 1 minute • Transfer 200μl of hyb solution to each array, then tape holes and parafilm • Hybridize in hybridization oven 640 for 16-18 hours at 45° at 60rpm • Fluid…	Affymetrix Gene ChIP Scanner 3000 7G	PBMC expression profile of IPF patient	The cel files were processed using dCHip software: Model method =Average; Normalization =Quantile; Smoothing method = Running median	Data is processed by mapping HuExon 1.0 st exon probesets to HG-U133 2.0 probesets where the exon probesets are fully contained within the HG-U133 2.0 consensus/exemplar. The output file is the average of exon expression value for each U133 probe set/gene (not a log transformation value).	probe group file: HuEx-1_0-st-v2.r2.pgf from Affymetrix	meta-probeset file: U133_to_exon_mapping file, which is from Affymetrix and maps exon array probe sets to U133 consensus or exemplar sequences.	GPL5175	JOSE,DAVID,HERAZO MAYA	Kaminski Lab	Medicine	Yale University	300 Cedar Street	New Haven	CT	06520	USA	ftp://ftp.ncbi.nlm.nih.gov/geo/samples/GSM691nnn/GSM691397/suppl/GSM691397_P97.CEL.gz	0	66	Male	1	Caucasian	0.008 years	NA
PBMC expression profile of IPF patient_P98	GSM691398	Public on Oct 15 2013	Mar 14 2011	Oct 15 2013	RNA	1	RNA isolated from PBMC of IPF patient	Homo sapiens	race: non-Caucasian	gender: Female	age of blood draw: 63	outcome: 0	time to outcome: 1.778 years	not applicable	not applicable	total RNA	Peripheral blood mononuclear cells (PBMCs) were purified from 10 ml of blood using the Ficoll-Paque™ PLUS followed by protocols described by Todd M. Bull et al., Am J Respir Crit Care Med. 170:911–919, 2004. Total RNA was extracted using TriZol Reagent (Invitrogen, Carlsbad, CA) based on manufacturer’s recommendations followed by sodium acetate/ethanol precipitation.	Biotin	One hundred fifty ng of total RNA per samples was processed to amplified cRNA and reverse transcribed to single stranded DNA using Affymetrix GeneChip WT cDNA Synthesis Kit according to Genechip Expression analysis technical manual (Affymetrix, USA). 5.5 µg of the single stranded DNA was enzymatically fragmented and biotin labled with GeneChip WT terminal Labeling Kit (Affymetrix, cat#900671)	9606	Five µg of biotin labeled sense target samples were hybridized to Affymetrix Human Exon 1.0 ST array using Affymetrix hybridization kit materials • Heat cocktails at 99° for 5 minutes, then 42° for 5 minutes centrifuge at max speed for 1 minute • Transfer 200μl of hyb solution to each array, then tape holes and parafilm • Hybridize in hybridization oven 640 for 16-18 hours at 45° at 60rpm • Fluid…	Affymetrix Gene ChIP Scanner 3000 7G	PBMC expression profile of IPF patient	The cel files were processed using dCHip software: Model method =Average; Normalization =Quantile; Smoothing method = Running median	Data is processed by mapping HuExon 1.0 st exon probesets to HG-U133 2.0 probesets where the exon probesets are fully contained within the HG-U133 2.0 consensus/exemplar. The output file is the average of exon expression value for each U133 probe set/gene (not a log transformation value).	probe group file: HuEx-1_0-st-v2.r2.pgf from Affymetrix	meta-probeset file: U133_to_exon_mapping file, which is from Affymetrix and maps exon array probe sets to U133 consensus or exemplar sequences.	GPL5175	JOSE,DAVID,HERAZO MAYA	Kaminski Lab	Medicine	Yale University	300 Cedar Street	New Haven	CT	06520	USA	ftp://ftp.ncbi.nlm.nih.gov/geo/samples/GSM691nnn/GSM691398/suppl/GSM691398_P98.CEL.gz	0	63	Female	0	non-Caucasian	1.778 years	NA
PBMC expression profile of IPF patient_P99	GSM691399	Public on Oct 15 2013	Mar 14 2011	Oct 15 2013	RNA	1	RNA isolated from PBMC of IPF patient	Homo sapiens	race: non-Caucasian	gender: Male	age of blood draw: 63	outcome: 0	time to outcome: 1.775 years	not applicable	not applicable	total RNA	Peripheral blood mononuclear cells (PBMCs) were purified from 10 ml of blood using the Ficoll-Paque™ PLUS followed by protocols described by Todd M. Bull et al., Am J Respir Crit Care Med. 170:911–919, 2004. Total RNA was extracted using TriZol Reagent (Invitrogen, Carlsbad, CA) based on manufacturer’s recommendations followed by sodium acetate/ethanol precipitation.	Biotin	One hundred fifty ng of total RNA per samples was processed to amplified cRNA and reverse transcribed to single stranded DNA using Affymetrix GeneChip WT cDNA Synthesis Kit according to Genechip Expression analysis technical manual (Affymetrix, USA). 5.5 µg of the single stranded DNA was enzymatically fragmented and biotin labled with GeneChip WT terminal Labeling Kit (Affymetrix, cat#900671)	9606	Five µg of biotin labeled sense target samples were hybridized to Affymetrix Human Exon 1.0 ST array using Affymetrix hybridization kit materials • Heat cocktails at 99° for 5 minutes, then 42° for 5 minutes centrifuge at max speed for 1 minute • Transfer 200μl of hyb solution to each array, then tape holes and parafilm • Hybridize in hybridization oven 640 for 16-18 hours at 45° at 60rpm • Fluid…	Affymetrix Gene ChIP Scanner 3000 7G	PBMC expression profile of IPF patient	The cel files were processed using dCHip software: Model method =Average; Normalization =Quantile; Smoothing method = Running median	Data is processed by mapping HuExon 1.0 st exon probesets to HG-U133 2.0 probesets where the exon probesets are fully contained within the HG-U133 2.0 consensus/exemplar. The output file is the average of exon expression value for each U133 probe set/gene (not a log transformation value).	probe group file: HuEx-1_0-st-v2.r2.pgf from Affymetrix	meta-probeset file: U133_to_exon_mapping file, which is from Affymetrix and maps exon array probe sets to U133 consensus or exemplar sequences.	GPL5175	JOSE,DAVID,HERAZO MAYA	Kaminski Lab	Medicine	Yale University	300 Cedar Street	New Haven	CT	06520	USA	ftp://ftp.ncbi.nlm.nih.gov/geo/samples/GSM691nnn/GSM691399/suppl/GSM691399_P99.CEL.gz	0	63	Male	0	non-Caucasian	1.775 years	NA
PBMC expression profile of IPF patient_P100	GSM691400	Public on Oct 15 2013	Mar 14 2011	Oct 15 2013	RNA	1	RNA isolated from PBMC of IPF patient	Homo sapiens	race: Caucasian	gender: Male	age of blood draw: 73	outcome: 0	time to outcome: 1.695 years	not applicable	not applicable	total RNA	Peripheral blood mononuclear cells (PBMCs) were purified from 10 ml of blood using the Ficoll-Paque™ PLUS followed by protocols described by Todd M. Bull et al., Am J Respir Crit Care Med. 170:911–919, 2004. Total RNA was extracted using TriZol Reagent (Invitrogen, Carlsbad, CA) based on manufacturer’s recommendations followed by sodium acetate/ethanol precipitation.	Biotin	One hundred fifty ng of total RNA per samples was processed to amplified cRNA and reverse transcribed to single stranded DNA using Affymetrix GeneChip WT cDNA Synthesis Kit according to Genechip Expression analysis technical manual (Affymetrix, USA). 5.5 µg of the single stranded DNA was enzymatically fragmented and biotin labled with GeneChip WT terminal Labeling Kit (Affymetrix, cat#900671)	9606	Five µg of biotin labeled sense target samples were hybridized to Affymetrix Human Exon 1.0 ST array using Affymetrix hybridization kit materials • Heat cocktails at 99° for 5 minutes, then 42° for 5 minutes centrifuge at max speed for 1 minute • Transfer 200μl of hyb solution to each array, then tape holes and parafilm • Hybridize in hybridization oven 640 for 16-18 hours at 45° at 60rpm • Fluid…	Affymetrix Gene ChIP Scanner 3000 7G	PBMC expression profile of IPF patient	The cel files were processed using dCHip software: Model method =Average; Normalization =Quantile; Smoothing method = Running median	Data is processed by mapping HuExon 1.0 st exon probesets to HG-U133 2.0 probesets where the exon probesets are fully contained within the HG-U133 2.0 consensus/exemplar. The output file is the average of exon expression value for each U133 probe set/gene (not a log transformation value).	probe group file: HuEx-1_0-st-v2.r2.pgf from Affymetrix	meta-probeset file: U133_to_exon_mapping file, which is from Affymetrix and maps exon array probe sets to U133 consensus or exemplar sequences.	GPL5175	JOSE,DAVID,HERAZO MAYA	Kaminski Lab	Medicine	Yale University	300 Cedar Street	New Haven	CT	06520	USA	ftp://ftp.ncbi.nlm.nih.gov/geo/samples/GSM691nnn/GSM691400/suppl/GSM691400_P100.CEL.gz	0	73	Male	0	Caucasian	1.695 years	NA
PBMC expression profile of IPF patient_P101	GSM691401	Public on Oct 15 2013	Mar 14 2011	Oct 15 2013	RNA	1	RNA isolated from PBMC of IPF patient	Homo sapiens	race: non-Caucasian	gender: Male	age of blood draw: 60	outcome: 0	time to outcome: 1.679 years	not applicable	not applicable	total RNA	Peripheral blood mononuclear cells (PBMCs) were purified from 10 ml of blood using the Ficoll-Paque™ PLUS followed by protocols described by Todd M. Bull et al., Am J Respir Crit Care Med. 170:911–919, 2004. Total RNA was extracted using TriZol Reagent (Invitrogen, Carlsbad, CA) based on manufacturer’s recommendations followed by sodium acetate/ethanol precipitation.	Biotin	One hundred fifty ng of total RNA per samples was processed to amplified cRNA and reverse transcribed to single stranded DNA using Affymetrix GeneChip WT cDNA Synthesis Kit according to Genechip Expression analysis technical manual (Affymetrix, USA). 5.5 µg of the single stranded DNA was enzymatically fragmented and biotin labled with GeneChip WT terminal Labeling Kit (Affymetrix, cat#900671)	9606	Five µg of biotin labeled sense target samples were hybridized to Affymetrix Human Exon 1.0 ST array using Affymetrix hybridization kit materials • Heat cocktails at 99° for 5 minutes, then 42° for 5 minutes centrifuge at max speed for 1 minute • Transfer 200μl of hyb solution to each array, then tape holes and parafilm • Hybridize in hybridization oven 640 for 16-18 hours at 45° at 60rpm • Fluid…	Affymetrix Gene ChIP Scanner 3000 7G	PBMC expression profile of IPF patient	The cel files were processed using dCHip software: Model method =Average; Normalization =Quantile; Smoothing method = Running median	Data is processed by mapping HuExon 1.0 st exon probesets to HG-U133 2.0 probesets where the exon probesets are fully contained within the HG-U133 2.0 consensus/exemplar. The output file is the average of exon expression value for each U133 probe set/gene (not a log transformation value).	probe group file: HuEx-1_0-st-v2.r2.pgf from Affymetrix	meta-probeset file: U133_to_exon_mapping file, which is from Affymetrix and maps exon array probe sets to U133 consensus or exemplar sequences.	GPL5175	JOSE,DAVID,HERAZO MAYA	Kaminski Lab	Medicine	Yale University	300 Cedar Street	New Haven	CT	06520	USA	ftp://ftp.ncbi.nlm.nih.gov/geo/samples/GSM691nnn/GSM691401/suppl/GSM691401_P101.CEL.gz	0	60	Male	0	non-Caucasian	1.679 years	NA
PBMC expression profile of IPF patient_P102	GSM691402	Public on Oct 15 2013	Mar 14 2011	Oct 15 2013	RNA	1	RNA isolated from PBMC of IPF patient	Homo sapiens	race: Caucasian	gender: Male	age of blood draw: 79	outcome: 0	time to outcome: 1.663 years	not applicable	not applicable	total RNA	Peripheral blood mononuclear cells (PBMCs) were purified from 10 ml of blood using the Ficoll-Paque™ PLUS followed by protocols described by Todd M. Bull et al., Am J Respir Crit Care Med. 170:911–919, 2004. Total RNA was extracted using TriZol Reagent (Invitrogen, Carlsbad, CA) based on manufacturer’s recommendations followed by sodium acetate/ethanol precipitation.	Biotin	One hundred fifty ng of total RNA per samples was processed to amplified cRNA and reverse transcribed to single stranded DNA using Affymetrix GeneChip WT cDNA Synthesis Kit according to Genechip Expression analysis technical manual (Affymetrix, USA). 5.5 µg of the single stranded DNA was enzymatically fragmented and biotin labled with GeneChip WT terminal Labeling Kit (Affymetrix, cat#900671)	9606	Five µg of biotin labeled sense target samples were hybridized to Affymetrix Human Exon 1.0 ST array using Affymetrix hybridization kit materials • Heat cocktails at 99° for 5 minutes, then 42° for 5 minutes centrifuge at max speed for 1 minute • Transfer 200μl of hyb solution to each array, then tape holes and parafilm • Hybridize in hybridization oven 640 for 16-18 hours at 45° at 60rpm • Fluid…	Affymetrix Gene ChIP Scanner 3000 7G	PBMC expression profile of IPF patient	The cel files were processed using dCHip software: Model method =Average; Normalization =Quantile; Smoothing method = Running median	Data is processed by mapping HuExon 1.0 st exon probesets to HG-U133 2.0 probesets where the exon probesets are fully contained within the HG-U133 2.0 consensus/exemplar. The output file is the average of exon expression value for each U133 probe set/gene (not a log transformation value).	probe group file: HuEx-1_0-st-v2.r2.pgf from Affymetrix	meta-probeset file: U133_to_exon_mapping file, which is from Affymetrix and maps exon array probe sets to U133 consensus or exemplar sequences.	GPL5175	JOSE,DAVID,HERAZO MAYA	Kaminski Lab	Medicine	Yale University	300 Cedar Street	New Haven	CT	06520	USA	ftp://ftp.ncbi.nlm.nih.gov/geo/samples/GSM691nnn/GSM691402/suppl/GSM691402_P102.CEL.gz	0	79	Male	0	Caucasian	1.663 years	NA
PBMC expression profile of IPF patient_P104	GSM691403	Public on Oct 15 2013	Mar 14 2011	Oct 15 2013	RNA	1	RNA isolated from PBMC of IPF patient	Homo sapiens	race: Caucasian	gender: Male	age of blood draw: 66	outcome: 0	time to outcome: 1.624 years	not applicable	not applicable	total RNA	Peripheral blood mononuclear cells (PBMCs) were purified from 10 ml of blood using the Ficoll-Paque™ PLUS followed by protocols described by Todd M. Bull et al., Am J Respir Crit Care Med. 170:911–919, 2004. Total RNA was extracted using TriZol Reagent (Invitrogen, Carlsbad, CA) based on manufacturer’s recommendations followed by sodium acetate/ethanol precipitation.	Biotin	One hundred fifty ng of total RNA per samples was processed to amplified cRNA and reverse transcribed to single stranded DNA using Affymetrix GeneChip WT cDNA Synthesis Kit according to Genechip Expression analysis technical manual (Affymetrix, USA). 5.5 µg of the single stranded DNA was enzymatically fragmented and biotin labled with GeneChip WT terminal Labeling Kit (Affymetrix, cat#900671)	9606	Five µg of biotin labeled sense target samples were hybridized to Affymetrix Human Exon 1.0 ST array using Affymetrix hybridization kit materials • Heat cocktails at 99° for 5 minutes, then 42° for 5 minutes centrifuge at max speed for 1 minute • Transfer 200μl of hyb solution to each array, then tape holes and parafilm • Hybridize in hybridization oven 640 for 16-18 hours at 45° at 60rpm • Fluid…	Affymetrix Gene ChIP Scanner 3000 7G	PBMC expression profile of IPF patient	The cel files were processed using dCHip software: Model method =Average; Normalization =Quantile; Smoothing method = Running median	Data is processed by mapping HuExon 1.0 st exon probesets to HG-U133 2.0 probesets where the exon probesets are fully contained within the HG-U133 2.0 consensus/exemplar. The output file is the average of exon expression value for each U133 probe set/gene (not a log transformation value).	probe group file: HuEx-1_0-st-v2.r2.pgf from Affymetrix	meta-probeset file: U133_to_exon_mapping file, which is from Affymetrix and maps exon array probe sets to U133 consensus or exemplar sequences.	GPL5175	JOSE,DAVID,HERAZO MAYA	Kaminski Lab	Medicine	Yale University	300 Cedar Street	New Haven	CT	06520	USA	ftp://ftp.ncbi.nlm.nih.gov/geo/samples/GSM691nnn/GSM691403/suppl/GSM691403_P104.CEL.gz	0	66	Male	0	Caucasian	1.624 years	NA
PBMC expression profile of IPF patient_P105	GSM691404	Public on Oct 15 2013	Mar 14 2011	Oct 15 2013	RNA	1	RNA isolated from PBMC of IPF patient	Homo sapiens	race: Caucasian	gender: Male	age of blood draw: 63	outcome: 0	time to outcome: 1.624 years	not applicable	not applicable	total RNA	Peripheral blood mononuclear cells (PBMCs) were purified from 10 ml of blood using the Ficoll-Paque™ PLUS followed by protocols described by Todd M. Bull et al., Am J Respir Crit Care Med. 170:911–919, 2004. Total RNA was extracted using TriZol Reagent (Invitrogen, Carlsbad, CA) based on manufacturer’s recommendations followed by sodium acetate/ethanol precipitation.	Biotin	One hundred fifty ng of total RNA per samples was processed to amplified cRNA and reverse transcribed to single stranded DNA using Affymetrix GeneChip WT cDNA Synthesis Kit according to Genechip Expression analysis technical manual (Affymetrix, USA). 5.5 µg of the single stranded DNA was enzymatically fragmented and biotin labled with GeneChip WT terminal Labeling Kit (Affymetrix, cat#900671)	9606	Five µg of biotin labeled sense target samples were hybridized to Affymetrix Human Exon 1.0 ST array using Affymetrix hybridization kit materials • Heat cocktails at 99° for 5 minutes, then 42° for 5 minutes centrifuge at max speed for 1 minute • Transfer 200μl of hyb solution to each array, then tape holes and parafilm • Hybridize in hybridization oven 640 for 16-18 hours at 45° at 60rpm • Fluid…	Affymetrix Gene ChIP Scanner 3000 7G	PBMC expression profile of IPF patient	The cel files were processed using dCHip software: Model method =Average; Normalization =Quantile; Smoothing method = Running median	Data is processed by mapping HuExon 1.0 st exon probesets to HG-U133 2.0 probesets where the exon probesets are fully contained within the HG-U133 2.0 consensus/exemplar. The output file is the average of exon expression value for each U133 probe set/gene (not a log transformation value).	probe group file: HuEx-1_0-st-v2.r2.pgf from Affymetrix	meta-probeset file: U133_to_exon_mapping file, which is from Affymetrix and maps exon array probe sets to U133 consensus or exemplar sequences.	GPL5175	JOSE,DAVID,HERAZO MAYA	Kaminski Lab	Medicine	Yale University	300 Cedar Street	New Haven	CT	06520	USA	ftp://ftp.ncbi.nlm.nih.gov/geo/samples/GSM691nnn/GSM691404/suppl/GSM691404_P105.CEL.gz	0	63	Male	0	Caucasian	1.624 years	NA
PBMC expression profile of IPF patient_P107	GSM691405	Public on Oct 15 2013	Mar 14 2011	Oct 15 2013	RNA	1	RNA isolated from PBMC of IPF patient	Homo sapiens	race: Caucasian	gender: Male	age of blood draw: 60	outcome: 0	time to outcome: 1.586 years	not applicable	not applicable	total RNA	Peripheral blood mononuclear cells (PBMCs) were purified from 10 ml of blood using the Ficoll-Paque™ PLUS followed by protocols described by Todd M. Bull et al., Am J Respir Crit Care Med. 170:911–919, 2004. Total RNA was extracted using TriZol Reagent (Invitrogen, Carlsbad, CA) based on manufacturer’s recommendations followed by sodium acetate/ethanol precipitation.	Biotin	One hundred fifty ng of total RNA per samples was processed to amplified cRNA and reverse transcribed to single stranded DNA using Affymetrix GeneChip WT cDNA Synthesis Kit according to Genechip Expression analysis technical manual (Affymetrix, USA). 5.5 µg of the single stranded DNA was enzymatically fragmented and biotin labled with GeneChip WT terminal Labeling Kit (Affymetrix, cat#900671)	9606	Five µg of biotin labeled sense target samples were hybridized to Affymetrix Human Exon 1.0 ST array using Affymetrix hybridization kit materials • Heat cocktails at 99° for 5 minutes, then 42° for 5 minutes centrifuge at max speed for 1 minute • Transfer 200μl of hyb solution to each array, then tape holes and parafilm • Hybridize in hybridization oven 640 for 16-18 hours at 45° at 60rpm • Fluid…	Affymetrix Gene ChIP Scanner 3000 7G	PBMC expression profile of IPF patient	The cel files were processed using dCHip software: Model method =Average; Normalization =Quantile; Smoothing method = Running median	Data is processed by mapping HuExon 1.0 st exon probesets to HG-U133 2.0 probesets where the exon probesets are fully contained within the HG-U133 2.0 consensus/exemplar. The output file is the average of exon expression value for each U133 probe set/gene (not a log transformation value).	probe group file: HuEx-1_0-st-v2.r2.pgf from Affymetrix	meta-probeset file: U133_to_exon_mapping file, which is from Affymetrix and maps exon array probe sets to U133 consensus or exemplar sequences.	GPL5175	JOSE,DAVID,HERAZO MAYA	Kaminski Lab	Medicine	Yale University	300 Cedar Street	New Haven	CT	06520	USA	ftp://ftp.ncbi.nlm.nih.gov/geo/samples/GSM691nnn/GSM691405/suppl/GSM691405_P107.CEL.gz	0	60	Male	0	Caucasian	1.586 years	NA
PBMC expression profile of IPF patient_P108	GSM691406	Public on Oct 15 2013	Mar 14 2011	Oct 15 2013	RNA	1	RNA isolated from PBMC of IPF patient	Homo sapiens	race: Caucasian	gender: Male	age of blood draw: 65	outcome: 0	time to outcome: 1.528 years	not applicable	not applicable	total RNA	Peripheral blood mononuclear cells (PBMCs) were purified from 10 ml of blood using the Ficoll-Paque™ PLUS followed by protocols described by Todd M. Bull et al., Am J Respir Crit Care Med. 170:911–919, 2004. Total RNA was extracted using TriZol Reagent (Invitrogen, Carlsbad, CA) based on manufacturer’s recommendations followed by sodium acetate/ethanol precipitation.	Biotin	One hundred fifty ng of total RNA per samples was processed to amplified cRNA and reverse transcribed to single stranded DNA using Affymetrix GeneChip WT cDNA Synthesis Kit according to Genechip Expression analysis technical manual (Affymetrix, USA). 5.5 µg of the single stranded DNA was enzymatically fragmented and biotin labled with GeneChip WT terminal Labeling Kit (Affymetrix, cat#900671)	9606	Five µg of biotin labeled sense target samples were hybridized to Affymetrix Human Exon 1.0 ST array using Affymetrix hybridization kit materials • Heat cocktails at 99° for 5 minutes, then 42° for 5 minutes centrifuge at max speed for 1 minute • Transfer 200μl of hyb solution to each array, then tape holes and parafilm • Hybridize in hybridization oven 640 for 16-18 hours at 45° at 60rpm • Fluid…	Affymetrix Gene ChIP Scanner 3000 7G	PBMC expression profile of IPF patient	The cel files were processed using dCHip software: Model method =Average; Normalization =Quantile; Smoothing method = Running median	Data is processed by mapping HuExon 1.0 st exon probesets to HG-U133 2.0 probesets where the exon probesets are fully contained within the HG-U133 2.0 consensus/exemplar. The output file is the average of exon expression value for each U133 probe set/gene (not a log transformation value).	probe group file: HuEx-1_0-st-v2.r2.pgf from Affymetrix	meta-probeset file: U133_to_exon_mapping file, which is from Affymetrix and maps exon array probe sets to U133 consensus or exemplar sequences.	GPL5175	JOSE,DAVID,HERAZO MAYA	Kaminski Lab	Medicine	Yale University	300 Cedar Street	New Haven	CT	06520	USA	ftp://ftp.ncbi.nlm.nih.gov/geo/samples/GSM691nnn/GSM691406/suppl/GSM691406_P108.CEL.gz	0	65	Male	0	Caucasian	1.528 years	NA
